# Supplementary material for: Discordant gene expression in subcutaneous adipose and skeletal muscle tissues in response to exercise training
Source: Physiol Rep. 2024 Apr 1;12(7):e15995. doi: 10.14814/phy2.15995 (PMC10984804; doi:10.14814/phy2.15995)
Supplement: Supplementary file 3 — Table S1: [file PHY2-12-e15995-s003.xlsx]

## Sheet: 1
	Supplementary Table 1. Functional enrichment analysis for selected modules in constructed network with co-epressed genes representing both muscle and adipose tissue. Only significantly (Benjamini < 0.05) enriched GO terms and KEGG pathways are presented. Labeled term denotes biological attribute of the selected module.
	Category	Term	Count	X.	PValue	Genes	List.Total	Pop.Hits	Pop.Total	Fold.Enrichment	Benjamini
	GOTERM_BP_DIRECT	GO:0006099~tricarboxylic acid cycle	13	7.30337	1.64442e-17	ENSG00000105953, ENSG00000112992, ENSG00000138413, ENSG00000062485, ENSG00000136143, ENSG00000181192, ENSG00000182054, ENSG00000014641, ENSG00000122729, ENSG00000150768, ENSG00000091140, ENSG00000131828, ENSG00000100412	161	29	16792	46.7543	1.16425e-14
	GOTERM_BP_DIRECT	GO:0006635~fatty acid beta-oxidation	14	7.86517	1.28384e-16	ENSG00000138796, ENSG00000104823, ENSG00000198130, ENSG00000072778, ENSG00000133835, ENSG00000117054, ENSG00000167969, ENSG00000127884, ENSG00000138029, ENSG00000167315, ENSG00000084754, ENSG00000122971, ENSG00000104325, ENSG00000157184	161	44	16792	33.1858	3.93019e-14
	GOTERM_BP_DIRECT	GO:0055114~oxidation-reduction process	28	15.7303	1.19439e-11	ENSG00000112992, ENSG00000010256, ENSG00000173660, ENSG00000065833, ENSG00000144908, ENSG00000083123, ENSG00000116353, ENSG00000117054, ENSG00000172893, ENSG00000143149, ENSG00000122378, ENSG00000149809, ENSG00000130159, ENSG00000166816, ENSG00000248098, ENSG00000167815, ENSG00000182512, ENSG00000159423, ENSG00000106049, ENSG00000100714, ENSG00000109016, ENSG00000125652, ENSG00000069535, ENSG0000…	161	592	16792	4.93302	2.81876e-09
	GOTERM_BP_DIRECT	GO:0008152~metabolic process	15	8.42697	7.59026e-10	ENSG00000104823, ENSG00000136143, ENSG00000093144, ENSG00000083123, ENSG00000167969, ENSG00000183549, ENSG00000083720, ENSG00000138029, ENSG00000137992, ENSG00000167315, ENSG00000122729, ENSG00000079435, ENSG00000100412, ENSG00000063241, ENSG00000131069	161	168	16792	9.31233	1.34348e-07
	GOTERM_BP_DIRECT	GO:0046487~glyoxylate metabolic process	8	4.49438	3.53133e-09	ENSG00000105953, ENSG00000137992, ENSG00000150768, ENSG00000091140, ENSG00000181192, ENSG00000131828, ENSG00000083123, ENSG00000248098	161	26	16792	32.0917	5.00037e-07
	GOTERM_BP_DIRECT	GO:0009083~branched-chain amino acid catabolic process	7	3.93258	1.66818e-08	ENSG00000137992, ENSG00000198130, ENSG00000091140, ENSG00000106049, ENSG00000078070, ENSG00000083123, ENSG00000248098	161	19	16792	38.4256	1.96845e-06
	GOTERM_BP_DIRECT	GO:0033539~fatty acid beta-oxidation using acyl-CoA dehydrogenase	6	3.37079	5.71821e-07	ENSG00000140374, ENSG00000072778, ENSG00000171503, ENSG00000105379, ENSG00000122971, ENSG00000117054	161	18	16792	34.766	5.7834e-05
	GOTERM_BP_DIRECT	GO:0006090~pyruvate metabolic process	6	3.37079	1.70417e-06	ENSG00000155380, ENSG00000065833, ENSG00000150768, ENSG00000091140, ENSG00000131828, ENSG00000111716	161	22	16792	28.4449	0.000150808
	GOTERM_BP_DIRECT	GO:0070125~mitochondrial translational elongation	8	4.49438	1.65506e-05	ENSG00000115364, ENSG00000179271, ENSG00000204316, ENSG00000105364, ENSG00000125901, ENSG00000182154, ENSG00000175756, ENSG00000262814	161	85	16792	9.8163	0.00130114
	GOTERM_BP_DIRECT	GO:0070126~mitochondrial translational termination	8	4.49438	1.78743e-05	ENSG00000115364, ENSG00000179271, ENSG00000204316, ENSG00000105364, ENSG00000125901, ENSG00000182154, ENSG00000175756, ENSG00000262814	161	86	16792	9.70215	0.00126471
	GOTERM_BP_DIRECT	GO:0006103~2-oxoglutarate metabolic process	5	2.80899	2.18903e-05	ENSG00000105953, ENSG00000138413, ENSG00000166123, ENSG00000091140, ENSG00000182054	161	18	16792	28.9717	0.00140796
	GOTERM_BP_DIRECT	GO:0006120~mitochondrial electron transport, NADH to ubiquinone	6	3.37079	0.000100283	ENSG00000109390, ENSG00000088682, ENSG00000091140, ENSG00000137806, ENSG00000160194, ENSG00000099795	161	49	16792	12.7712	0.00589955
	GOTERM_BP_DIRECT	GO:0006631~fatty acid metabolic process	6	3.37079	0.000133574	ENSG00000138796, ENSG00000183549, ENSG00000084754, ENSG00000119927, ENSG00000116353, ENSG00000125652	161	52	16792	12.0344	0.00724874
	GOTERM_BP_DIRECT	GO:0010510~regulation of acetyl-CoA biosynthetic process from pyruvate	4	2.24719	0.000175349	ENSG00000005882, ENSG00000150768, ENSG00000091140, ENSG00000131828	161	12	16792	34.766	0.00882924
	GOTERM_BP_DIRECT	GO:0006119~oxidative phosphorylation	4	2.24719	0.000226362	ENSG00000010256, ENSG00000173660, ENSG00000250479, ENSG00000099624	161	13	16792	32.0917	0.0106286
	GOTERM_BP_DIRECT	GO:1902600~hydrogen ion transmembrane transport	6	3.37079	0.000285408	ENSG00000164919, ENSG00000176340, ENSG00000010256, ENSG00000112992, ENSG00000173660, ENSG00000126267	161	61	16792	10.2588	0.0125517
	GOTERM_BP_DIRECT	GO:0032981~mitochondrial respiratory chain complex I assembly	6	3.37079	0.000332089	ENSG00000151413, ENSG00000109390, ENSG00000130159, ENSG00000137806, ENSG00000160194, ENSG00000099795	161	63	16792	9.93316	0.0137376
	GOTERM_BP_DIRECT	GO:0055088~lipid homeostasis	5	2.80899	0.000503572	ENSG00000140374, ENSG00000072778, ENSG00000006757, ENSG00000122971, ENSG00000117054	161	39	16792	13.3716	0.0196172
	GOTERM_BP_DIRECT	GO:0045454~cell redox homeostasis	6	3.37079	0.000838889	ENSG00000167815, ENSG00000112992, ENSG00000182512, ENSG00000233276, ENSG00000091140, ENSG00000165672	161	77	16792	8.12713	0.0307888
	GOTERM_BP_DIRECT	GO:0006123~mitochondrial electron transport, cytochrome c to oxygen	4	2.24719	0.000859141	ENSG00000164919, ENSG00000176340, ENSG00000135940, ENSG00000126267	161	20	16792	20.8596	0.0299684
	GOTERM_BP_DIRECT	GO:0022904~respiratory electron transport chain	4	2.24719	0.000859141	ENSG00000205707, ENSG00000140374, ENSG00000171503, ENSG00000105379	161	20	16792	20.8596	0.0299684
	GOTERM_BP_DIRECT	GO:0006102~isocitrate metabolic process	3	1.68539	0.000885411	ENSG00000138413, ENSG00000182054, ENSG00000100412	161	5	16792	62.5789	0.0294227
	GOTERM_BP_DIRECT	GO:0006637~acyl-CoA metabolic process	4	2.24719	0.00114449	ENSG00000184227, ENSG00000183549, ENSG00000119673, ENSG00000119927	161	22	16792	18.9633	0.0361822
	GOTERM_BP_DIRECT	GO:0061732~mitochondrial acetyl-CoA biosynthetic process from pyruvate	3	1.68539	0.0013198	ENSG00000091140, ENSG00000060762, ENSG00000131828	161	6	16792	52.1491	0.0398385
	GOTERM_BP_DIRECT	GO:0005975~carbohydrate metabolic process	8	4.49438	0.00140037	ENSG00000130313, ENSG00000014641, ENSG00000062485, ENSG00000065833, ENSG00000182054, ENSG00000105220, ENSG00000079739, ENSG00000111716	161	174	16792	4.79532	0.040497
	GOTERM_BP_DIRECT	GO:0006091~generation of precursor metabolites and energy	5	2.80899	0.00161689	ENSG00000164919, ENSG00000176340, ENSG00000105953, ENSG00000181192, ENSG00000100412	161	53	16792	9.83945	0.0447931
	GOTERM_BP_DIRECT	GO:0006101~citrate metabolic process	3	1.68539	0.00183617	ENSG00000062485, ENSG00000122729, ENSG00000100412	161	7	16792	44.6992	0.0488145
	GOTERM_BP_DIRECT	GO:0006086~acetyl-CoA biosynthetic process from pyruvate	3	1.68539	0.00183617	ENSG00000150768, ENSG00000091140, ENSG00000131828	161	7	16792	44.6992	0.0488145
	GOTERM_BP_DIRECT	GO:0005978~glycogen biosynthetic process	4	2.24719	0.00187909	ENSG00000104812, ENSG00000105221, ENSG00000079739, ENSG00000117054	161	26	16792	16.0459	0.0481238
	KEGG_PATHWAY	hsa01100:Metabolic pathways	66	37.0787	6.01481e-28	ENSG00000176340, ENSG00000138796, ENSG00000010256, ENSG00000114054, ENSG00000173660, ENSG00000109390, ENSG00000198130, ENSG00000173085, ENSG00000167701, ENSG00000099817, ENSG00000133835, ENSG00000160194, ENSG00000126267, ENSG00000172893, ENSG00000143149, ENSG00000014641, ENSG00000150768, ENSG00000248098, ENSG00000135940, ENSG00000130313, ENSG00000062485, ENSG00000119927, ENSG00000182054, ENSG0000…	96	1219	6879	3.87967	8.36058e-26
	KEGG_PATHWAY	hsa01130:Biosynthesis of antibiotics	32	17.9775	2.68104e-24	ENSG00000105953, ENSG00000138796, ENSG00000114054, ENSG00000136143, ENSG00000130707, ENSG00000083123, ENSG00000117054, ENSG00000143149, ENSG00000014641, ENSG00000149809, ENSG00000150768, ENSG00000105220, ENSG00000131828, ENSG00000100412, ENSG00000079739, ENSG00000248098, ENSG00000130313, ENSG00000138413, ENSG00000062485, ENSG00000184207, ENSG00000182054, ENSG00000106992, ENSG00000127884, ENSG0000…	96	212	6879	10.816	1.86332e-22
	KEGG_PATHWAY	hsa01200:Carbon metabolism	24	13.4831	2.13184e-21	ENSG00000105953, ENSG00000130313, ENSG00000138413, ENSG00000114054, ENSG00000065833, ENSG00000062485, ENSG00000166123, ENSG00000198130, ENSG00000136143, ENSG00000184207, ENSG00000167701, ENSG00000182054, ENSG00000117054, ENSG00000127884, ENSG00000014641, ENSG00000084754, ENSG00000122729, ENSG00000150768, ENSG00000091140, ENSG00000122971, ENSG00000105220, ENSG00000100412, ENSG00000131828, ENSG0000…	96	113	6879	15.219	9.87753e-20
	KEGG_PATHWAY	hsa00280:Valine, leucine and isoleucine degradation	17	9.55056	4.90284e-19	ENSG00000138796, ENSG00000114054, ENSG00000198130, ENSG00000106049, ENSG00000078070, ENSG00000083123, ENSG00000117054, ENSG00000127884, ENSG00000143149, ENSG00000083720, ENSG00000138029, ENSG00000137992, ENSG00000167315, ENSG00000084754, ENSG00000091140, ENSG00000122971, ENSG00000248098	96	47	6879	25.9182	1.70374e-17
	KEGG_PATHWAY	hsa00020:Citrate cycle (TCA cycle)	11	6.17978	3.72694e-12	ENSG00000105953, ENSG00000138413, ENSG00000014641, ENSG00000062485, ENSG00000136143, ENSG00000122729, ENSG00000150768, ENSG00000091140, ENSG00000182054, ENSG00000131828, ENSG00000100412	96	30	6879	26.274	1.03608e-10
	KEGG_PATHWAY	hsa00071:Fatty acid degradation	11	6.17978	1.59336e-10	ENSG00000143149, ENSG00000138796, ENSG00000138029, ENSG00000167315, ENSG00000084754, ENSG00000072778, ENSG00000122971, ENSG00000167969, ENSG00000117054, ENSG00000127884, ENSG00000157184	96	42	6879	18.7671	3.69129e-09
	KEGG_PATHWAY	hsa01212:Fatty acid metabolism	11	6.17978	6.6173e-10	ENSG00000138796, ENSG00000138029, ENSG00000167315, ENSG00000084754, ENSG00000072778, ENSG00000122971, ENSG00000115425, ENSG00000116353, ENSG00000117054, ENSG00000127884, ENSG00000157184	96	48	6879	16.4212	1.31401e-08
	KEGG_PATHWAY	hsa00640:Propanoate metabolism	9	5.05618	2.43242e-09	ENSG00000114054, ENSG00000084754, ENSG00000198130, ENSG00000136143, ENSG00000093144, ENSG00000117054, ENSG00000127884, ENSG00000131069, ENSG00000111716	96	28	6879	23.0324	4.22633e-08
	KEGG_PATHWAY	hsa00062:Fatty acid elongation	8	4.49438	3.00797e-08	ENSG00000138796, ENSG00000184227, ENSG00000138029, ENSG00000167315, ENSG00000119673, ENSG00000084754, ENSG00000116353, ENSG00000127884	96	25	6879	22.93	4.64563e-07
	KEGG_PATHWAY	hsa00620:Pyruvate metabolism	9	5.05618	5.25449e-08	ENSG00000143149, ENSG00000014641, ENSG00000065833, ENSG00000150768, ENSG00000091140, ENSG00000166816, ENSG00000131828, ENSG00000131069, ENSG00000111716	96	40	6879	16.1227	7.30374e-07
	KEGG_PATHWAY	hsa01210:2-Oxocarboxylic acid metabolism	7	3.93258	6.47874e-08	ENSG00000138413, ENSG00000062485, ENSG00000166123, ENSG00000122729, ENSG00000167701, ENSG00000182054, ENSG00000100412	96	17	6879	29.5055	8.18676e-07
	KEGG_PATHWAY	hsa00630:Glyoxylate and dicarboxylate metabolism	7	3.93258	1.3862e-06	ENSG00000114054, ENSG00000014641, ENSG00000062485, ENSG00000122729, ENSG00000184207, ENSG00000091140, ENSG00000100412	96	27	6879	18.5775	1.60567e-05
	KEGG_PATHWAY	hsa00190:Oxidative phosphorylation	11	6.17978	1.30199e-05	ENSG00000164919, ENSG00000176340, ENSG00000010256, ENSG00000135940, ENSG00000116459, ENSG00000173660, ENSG00000109390, ENSG00000160194, ENSG00000126267, ENSG00000099795, ENSG00000099624	96	133	6879	5.92646	0.000139204
	KEGG_PATHWAY	hsa05010:Alzheimer's disease	12	6.74157	1.75725e-05	ENSG00000164919, ENSG00000176340, ENSG00000002330, ENSG00000010256, ENSG00000135940, ENSG00000116459, ENSG00000173660, ENSG00000109390, ENSG00000160194, ENSG00000126267, ENSG00000099795, ENSG00000099624	96	168	6879	5.1183	0.000174456
	KEGG_PATHWAY	hsa05012:Parkinson's disease	11	6.17978	2.31408e-05	ENSG00000164919, ENSG00000176340, ENSG00000010256, ENSG00000135940, ENSG00000116459, ENSG00000173660, ENSG00000109390, ENSG00000160194, ENSG00000126267, ENSG00000099795, ENSG00000099624	96	142	6879	5.55084	0.000214417
	KEGG_PATHWAY	hsa00650:Butanoate metabolism	6	3.37079	2.86815e-05	ENSG00000138796, ENSG00000183549, ENSG00000083720, ENSG00000084754, ENSG00000122971, ENSG00000127884	96	27	6879	15.9236	0.000249143
	KEGG_PATHWAY	hsa00010:Glycolysis / Gluconeogenesis	8	4.49438	3.3938e-05	ENSG00000143149, ENSG00000150768, ENSG00000091140, ENSG00000105220, ENSG00000131828, ENSG00000079739, ENSG00000131069, ENSG00000111716	96	67	6879	8.55597	0.000277459
	KEGG_PATHWAY	hsa01230:Biosynthesis of amino acids	8	4.49438	5.43511e-05	ENSG00000138413, ENSG00000062485, ENSG00000166123, ENSG00000122729, ENSG00000167701, ENSG00000182054, ENSG00000130707, ENSG00000100412	96	72	6879	7.96181	0.000419635
	KEGG_PATHWAY	hsa05016:Huntington's disease	12	6.74157	6.06607e-05	ENSG00000164919, ENSG00000176340, ENSG00000010256, ENSG00000135940, ENSG00000116459, ENSG00000173660, ENSG00000109390, ENSG00000099817, ENSG00000160194, ENSG00000126267, ENSG00000099795, ENSG00000099624	96	192	6879	4.47852	0.000443696
	KEGG_PATHWAY	hsa00380:Tryptophan metabolism	6	3.37079	0.000202868	ENSG00000143149, ENSG00000069535, ENSG00000105953, ENSG00000138796, ENSG00000084754, ENSG00000127884	96	40	6879	10.7484	0.00140908
	KEGG_PATHWAY	hsa04932:Non-alcoholic fatty liver disease (NAFLD)	10	5.61798	0.000219215	ENSG00000164919, ENSG00000176340, ENSG00000010256, ENSG00000135940, ENSG00000173660, ENSG00000109390, ENSG00000105221, ENSG00000160194, ENSG00000126267, ENSG00000099795	96	151	6879	4.74545	0.0014501
	KEGG_PATHWAY	hsa00410:beta-Alanine metabolism	5	2.80899	0.000807135	ENSG00000143149, ENSG00000084754, ENSG00000198130, ENSG00000117054, ENSG00000127884	96	31	6879	11.5575	0.00508869
	KEGG_PATHWAY	hsa04146:Peroxisome	7	3.93258	0.000949653	ENSG00000142655, ENSG00000138413, ENSG00000104823, ENSG00000095321, ENSG00000182054, ENSG00000133835, ENSG00000115425	96	83	6879	6.0433	0.00572548
	KEGG_PATHWAY	hsa04260:Cardiac muscle contraction	6	3.37079	0.00364019	ENSG00000164919, ENSG00000176340, ENSG00000010256, ENSG00000135940, ENSG00000173660, ENSG00000126267	96	75	6879	5.7325	0.0208997
	KEGG_PATHWAY	hsa01040:Biosynthesis of unsaturated fatty acids	4	2.24719	0.00369864	ENSG00000184227, ENSG00000119673, ENSG00000084754, ENSG00000115425	96	23	6879	12.462	0.0203918
	KEGG_PATHWAY	hsa00310:Lysine degradation	5	2.80899	0.00556952	ENSG00000143149, ENSG00000105953, ENSG00000138796, ENSG00000084754, ENSG00000127884	96	52	6879	6.89002	0.0294174

## Sheet: Cluster #1
	Supplementary Table 1. Ingenuity Pathway Analysis for selected modules in constructed network with co-epressed genes representing both muscle and adipose tissue. Only significantly (Benjamini < 0.05) enriched GO terms and KEGG pathways are presented. Labeled term denotes biological attribute of the selected module.
	Ingenuity Canonical Pathways	p-value of overlap	Ratio	Molecules
	Mitochondrial Dysfunction	1e-16	0.111	ACO1,ACO2,ATP5F1D,ATP5PB,COX5B,COX6B1,COX6C,COX8A,MAOB,NDUFAF1,NDUFB7,NDUFS8,NDUFV3,OGDH,PDHA1,PINK1,PRDX3,UQCRC1,UQCRH
	Valine Degradation I	3.98107e-15	0.5	BCKDHA,BCKDHB,DBT,DLD,ECHS1,HADHA,HADHB,HIBADH,HIBCH
	TCA Cycle II (Eukaryotic)	7.94328e-12	0.333	ACO1,ACO2,CS,DHTKD1,DLD,MDH1,OGDH,SUCLA2
	Fatty Acid Œ≤-oxidation I	1.09648e-10	0.25	ACAA2,ACADM,ECHS1,ECI1,HADH,HADHA,HADHB,HSD17B4
	Oxidative Phosphorylation	1e-09	0.101	ATP5F1D,ATP5PB,COX5B,COX6B1,COX6C,COX8A,NDUFB7,NDUFS8,NDUFV3,UQCRC1,UQCRH
	Branched-chain Œ±-keto acid Dehydrogenase Complex	3.63078e-09	1	BCKDHA,BCKDHB,DBT,DLD
	Sirtuin Signaling Pathway	7.76247e-08	0.0481	ACSS2,ATP5F1D,ATP5PB,IDH2,LDHB,LDHD,NDUFAF1,NDUFB7,NDUFS8,NDUFV3,PDHA1,TOMM40L,TSPO,TUBA8
	Isoleucine Degradation I	7.94328e-08	0.333	ACAA2,DLD,ECHS1,HADHA,HADHB
	Superpathway of Cholesterol Biosynthesis	8.70964e-08	0.207	ACAA2,DHCR7,HADHA,HADHB,LSS,TM7SF2
	Upstream Regulator / Molecule Type	p-value of overlap	Expr Log Ratio	Target Molecules in Dataset
	CLPP / peptidase	3.14e-34		ACADM,ACADS,ACADVL,ACO2,CRAT,CS,DECR1,DLAT,DLD,ECH1,ECI1,ETFA,ETFB,ETFDH,HADH,HADHA,HADHB,IDH2,OGDH,PDHA1,PRDX3,SLC25A20,SUCLA2,UQCRC1
	INSR / kinase	1.46e-20		ACAA2,ACADM,ACADS,ACADVL,ACO2,ACOT2,ATP5F1D,CPT2,CRAT,CS,DECR1,DHCR7,ECHS1,ECI1,ETFA,ETFB,ETFDH,HADHA,HADHB,HSD17B4,IDH1,LGALS1,LSS,MAOB,OGDH,PDHA1,PECR,SLC25A20,SUCLA2,UQCRC1
	PPARA / ligand-dependent nuclear receptor	7.92e-19		ACAA2,ACADM,ACADS,ACADVL,ACOT2,ACSS2,ALDH9A1,ASS1,CPT2,CS,DBI,DECR1,DHCR7,ECH1,ECI1,ENDOG,GPAM,GPD1,GPT,HADH,HADHA,HADHB,HSD17B4,LSS,MPG,PLIN4,SLC25A20,STBD1,TSPO,UQCRC1
	MAP4K4 / kinase	3.16e-18		ACAA2,ACADS,ACADVL,ACO2,ALDH4A1,BCKDHB,DLAT,DLD,GYS1,HADH,HADHA,HADHB,LDHB,NDUFB7,NDUFS8,OGDH,PGM1,UQCRC1
	TP53 / transcription regulator	1.11e-14		ACAA2,ACADM,ACADS,ACADVL,ACO1,ACO2,ACSM5,ACSS2,AK1,ALDH4A1,ALDH9A1,ASS1,ATP5PB,BAD,COQ2,CPT2,CS,DBI,DBT,DHCR7,DLAT,DLD,ECH1,ETFA,GPD1,GPI,GPX1,HADH,HADHA,HADHB,IDH1,IDH2,LDHB,LSS,ME1,MRPL12,MRPL38,NDUFAF1,NLRX1,OGDH,OPA1,PDHA1,PDK2,PINK1,POLR2E,PRDX2,PRDX3,SLC16A1,SUCLA2,TSPO,UQCRC1
	PNPLA2 / enzyme	8.34e-12		ACAA2,ACADM,ACADS,ACADVL,ACO2,ACOT2,CPT2,CS,IDH2,SLC16A1
	PPARGC1A / transcription regulator	1.37e-11		ACADM,ACADVL,AK1,COX5B,COX6C,CS,DLAT,ENDOG,GPAM,GPX1,LDHB,MAOB,ME1,NDUFS8,OXCT1,PDHA1,PDK2,PRDX3,SLC25A20,UQCRH
	TLE3 / other	9.56e-11		ATP5F1D,ATP5PB,ECSIT,ETFA,ETFB,ETFDH,NDUFAF1,NDUFB7,NDUFC1,NDUFV3,UQCRC1
	NR4A1 / ligand-dependent nuclear receptor	1.04e-10		ACO1,ACO2,COX6B1,DLAT,DLD,GPD1,GPI,GYS1,IDH2,MDH1,NDUFB7,NDUFS8,NDUFV3,OGDH,PDHA1,PGM1,SUCLA2
	KLF15 / transcription regulator	1.46e-10		ACADM,ACADS,ACADVL,CPT2,DECR1,GPAM,HADHA,HADHB,SLC25A20
	HNF4A / transcription regulator	1.5e-10		AAMDC,ACAA2,ACO1,ACO2,ACOT1,ACSS2,ALDH1L1,ALKBH7,ARMT1,BAD,BCKDHA,CLYBL,COX8A,CPT2,CRAT,CS,CUTC,DBT,DHRS7B,DNPH1,ELP5,ETFDH,GATD3A/GATD3B,GPT,GPX1,GUF1,HADHA,HADHB,HSD17B4,ISOC2,MAOB,MCCC1,MDH1,MRPL4,MTHFD1,NOSIP,OGDH,OPA1,PCBD1,PDK2,PGM1,PHPT1,PINK1,RABAC1,SLC25A20,SUCLA2,TM7SF2
	ESRRG / ligand-dependent nuclear receptor	3.03e-10		ACADM,ACO1,ACO2,CS,DLAT,DLD,HADH,IDH2,MDH1,PDHA1
	Esrra / transcription regulator	1.05e-09		ACADM,ACO1,ATP5PB,COX8A,CPT2,CRAT,DLAT,ECH1,GYS1,OXCT1,PGM1
	PCGEM1 / other	1.38e-09		CS,GPI,IDH1,IDH2,LSS,OGDH,PDHA1,PGLS
	PTEN / phosphatase	2.48e-09		ACAA2,ACO2,ASPH,COX8A,CS,DLAT,DLD,DNPH1,GYS1,HADH,HADHA,HADHB,IDH2,LDHB,LSS,MDH1,ME1,MRPL12,NDUFC1,PDHA1,PECR,PGM1,PINK1,SUCLA2
	TFAM / transcription regulator	8.72e-09		ACADM,ACADS,CPT2,ECH1,ECHS1,SLC25A20

## Sheet: 2
	Supplementary Table 1. Functional enrichment analysis for selected modules in constructed network with co-epressed genes representing both muscle and adipose tissue. Only significantly (Benjamini < 0.05) enriched GO terms and KEGG pathways are presented. Labeled term denotes biological attribute of the selected module.
	Category	Term	Count	X.	PValue	Genes	List.Total	Pop.Hits	Pop.Total	Fold.Enrichment	Benjamini
	GOTERM_BP_DIRECT	GO:0030198~extracellular matrix organization	24	10.3004	8.87558e-16	ENSG00000166147, ENSG00000188157, ENSG00000142156, ENSG00000142173, ENSG00000130635, ENSG00000077942, ENSG00000138080, ENSG00000182871, ENSG00000091986, ENSG00000162745, ENSG00000113140, ENSG00000087303, ENSG00000108821, ENSG00000139329, ENSG00000115414, ENSG00000182492, ENSG00000026508, ENSG00000120708, ENSG00000137801, ENSG00000038427, ENSG00000164692, ENSG00000011465, ENSG00000106823, ENSG0000…	218	196	16792	9.43194	1.21503e-12
	GOTERM_BP_DIRECT	GO:0007155~cell adhesion	32	13.7339	4.06015e-14	ENSG00000134013, ENSG00000142156, ENSG00000142173, ENSG00000130635, ENSG00000182871, ENSG00000163453, ENSG00000130202, ENSG00000006210, ENSG00000115414, ENSG00000026508, ENSG00000187244, ENSG00000144476, ENSG00000137801, ENSG00000129009, ENSG00000112902, ENSG00000041982, ENSG00000138080, ENSG00000169231, ENSG00000144857, ENSG00000111799, ENSG00000105287, ENSG00000131471, ENSG00000087303, ENSG0000…	218	459	16792	5.37011	2.77938e-11
	GOTERM_BP_DIRECT	GO:0030199~collagen fibril organization	9	3.86266	2.98045e-08	ENSG00000139329, ENSG00000149257, ENSG00000134013, ENSG00000182718, ENSG00000087116, ENSG00000130635, ENSG00000111799, ENSG00000164692, ENSG00000108821	218	39	16792	17.7756	1.35907e-05
	GOTERM_BP_DIRECT	GO:0030574~collagen catabolic process	10	4.29185	1.26663e-07	ENSG00000142156, ENSG00000087116, ENSG00000142173, ENSG00000130635, ENSG00000182871, ENSG00000111799, ENSG00000157227, ENSG00000164692, ENSG00000011028, ENSG00000108821	218	64	16792	12.0356	4.33177e-05
	GOTERM_BP_DIRECT	GO:0022617~extracellular matrix disassembly	9	3.86266	6.06258e-06	ENSG00000166147, ENSG00000115414, ENSG00000148180, ENSG00000026508, ENSG00000166033, ENSG00000175899, ENSG00000157227, ENSG00000011465, ENSG00000035862	218	76	16792	9.12168	0.00165735
	GOTERM_BP_DIRECT	GO:0001525~angiogenesis	14	6.00858	6.83861e-06	ENSG00000111145, ENSG00000071246, ENSG00000182718, ENSG00000182871, ENSG00000157227, ENSG00000105287, ENSG00000118257, ENSG00000115414, ENSG00000120708, ENSG00000144476, ENSG00000130066, ENSG00000101384, ENSG00000100644, ENSG00000100345	218	223	16792	4.83581	0.00155799
	GOTERM_BP_DIRECT	GO:0007010~cytoskeleton organization	11	4.72103	4.691e-05	ENSG00000176438, ENSG00000188157, ENSG00000075624, ENSG00000145362, ENSG00000176014, ENSG00000197694, ENSG00000092964, ENSG00000130202, ENSG00000167552, ENSG00000148700, ENSG00000150760	218	161	16792	5.26275	0.00912588
	GOTERM_BP_DIRECT	GO:0002576~platelet degranulation	9	3.86266	5.67395e-05	ENSG00000115414, ENSG00000108679, ENSG00000205542, ENSG00000137801, ENSG00000129009, ENSG00000175899, ENSG00000072110, ENSG00000113140, ENSG00000196937	218	103	16792	6.73056	0.00965582
	GOTERM_BP_DIRECT	GO:0016525~negative regulation of angiogenesis	7	3.00429	0.000146162	ENSG00000113296, ENSG00000071246, ENSG00000137801, ENSG00000140464, ENSG00000113140, ENSG00000186340, ENSG00000011465	218	62	16792	8.69666	0.0219733
	GOTERM_BP_DIRECT	GO:0070527~platelet aggregation	6	2.57511	0.000176585	ENSG00000213719, ENSG00000184009, ENSG00000075624, ENSG00000101335, ENSG00000072110, ENSG00000100345	218	41	16792	11.2723	0.0238695
	GOTERM_BP_DIRECT	GO:0051056~regulation of small GTPase mediated signal transduction	9	3.86266	0.000353535	ENSG00000155366, ENSG00000111348, ENSG00000165322, ENSG00000175899, ENSG00000099331, ENSG00000126785, ENSG00000105137, ENSG00000171680, ENSG00000090924	218	134	16792	5.17349	0.0430218
	GOTERM_BP_DIRECT	GO:0001649~osteoblast differentiation	8	3.43348	0.000401911	ENSG00000167460, ENSG00000142156, ENSG00000038427, ENSG00000183160, ENSG00000018408, ENSG00000011028, ENSG00000108821, ENSG00000041982	218	104	16792	5.92519	0.0447928
	GOTERM_BP_DIRECT	GO:0034329~cell junction assembly	4	1.71674	0.000429625	ENSG00000162458, ENSG00000184009, ENSG00000075624, ENSG00000125753	218	12	16792	25.6758	0.0442123
	GOTERM_BP_DIRECT	GO:0008360~regulation of cell shape	9	3.86266	0.000474297	ENSG00000176438, ENSG00000182511, ENSG00000162458, ENSG00000115414, ENSG00000126785, ENSG00000128283, ENSG00000115935, ENSG00000135046, ENSG00000100345	218	140	16792	4.95177	0.0452986
	GOTERM_BP_DIRECT	GO:0030203~glycosaminoglycan metabolic process	5	2.14592	0.000499968	ENSG00000182492, ENSG00000188157, ENSG00000038427, ENSG00000011465, ENSG00000169439	218	29	16792	13.2806	0.044584
	GOTERM_BP_DIRECT	GO:0010952~positive regulation of peptidase activity	4	1.71674	0.000553202	ENSG00000115414, ENSG00000106333, ENSG00000077942, ENSG00000157227	218	13	16792	23.7008	0.0462101
	KEGG_PATHWAY	hsa04512:ECM-receptor interaction	13	5.5794	5.79239e-09	ENSG00000113296, ENSG00000115414, ENSG00000188157, ENSG00000026508, ENSG00000142156, ENSG00000137801, ENSG00000169231, ENSG00000142173, ENSG00000130635, ENSG00000164692, ENSG00000186340, ENSG00000108821, ENSG00000041982	106	87	6879	9.69714	9.2099e-07
	KEGG_PATHWAY	hsa04510:Focal adhesion	17	7.29614	6.96698e-08	ENSG00000184009, ENSG00000075624, ENSG00000125753, ENSG00000142156, ENSG00000169231, ENSG00000130635, ENSG00000142173, ENSG00000101335, ENSG00000108821, ENSG00000150760, ENSG00000113296, ENSG00000115414, ENSG00000137801, ENSG00000072110, ENSG00000164692, ENSG00000186340, ENSG00000041982	106	206	6879	5.35551	5.53873e-06
	KEGG_PATHWAY	hsa04145:Phagosome	12	5.15021	1.57388e-05	ENSG00000113296, ENSG00000110719, ENSG00000184009, ENSG00000075624, ENSG00000137801, ENSG00000176014, ENSG00000169231, ENSG00000159403, ENSG00000167552, ENSG00000186340, ENSG00000011028, ENSG00000125730	106	150	6879	5.1917	0.000833816
	KEGG_PATHWAY	hsa05205:Proteoglycans in cancer	12	5.15021	0.000217462	ENSG00000139329, ENSG00000164930, ENSG00000115414, ENSG00000184009, ENSG00000026508, ENSG00000075624, ENSG00000137801, ENSG00000145362, ENSG00000011465, ENSG00000113070, ENSG00000100644, ENSG00000169439	106	200	6879	3.89377	0.00860778
	KEGG_PATHWAY	hsa04151:PI3K-Akt signaling pathway	15	6.43777	0.000702138	ENSG00000142156, ENSG00000169231, ENSG00000130635, ENSG00000142173, ENSG00000108821, ENSG00000113296, ENSG00000115414, ENSG00000137801, ENSG00000145623, ENSG00000114450, ENSG00000128245, ENSG00000164692, ENSG00000186340, ENSG00000077238, ENSG00000041982	106	345	6879	2.82158	0.0220882
	KEGG_PATHWAY	hsa04611:Platelet activation	9	3.86266	0.000786707	ENSG00000184009, ENSG00000075624, ENSG00000114353, ENSG00000125753, ENSG00000061918, ENSG00000130635, ENSG00000164692, ENSG00000138031, ENSG00000108821	106	130	6879	4.49282	0.0206399
	KEGG_PATHWAY	hsa05144:Malaria	6	2.57511	0.000842277	ENSG00000113296, ENSG00000137801, ENSG00000169231, ENSG00000123384, ENSG00000186340, ENSG00000169439	106	49	6879	7.94648	0.0189578
	KEGG_PATHWAY	hsa04974:Protein digestion and absorption	7	3.00429	0.00215817	ENSG00000142156, ENSG00000142173, ENSG00000130635, ENSG00000182871, ENSG00000111799, ENSG00000164692, ENSG00000108821	106	88	6879	5.1622	0.0420311

## Sheet: Cluster #2
	Supplementary Table 1. Ingenuity Pathway Analysis for selected modules in constructed network with co-epressed genes representing both muscle and adipose tissue. Only significantly (Benjamini < 0.05) enriched GO terms and KEGG pathways are presented. Labeled term denotes biological attribute of the selected module.
	Ingenuity Canonical Pathways	p-value of overlap	Ratio	Molecules
	Hepatic Fibrosis / Hepatic Stellate Cell Activation	8.31764e-10	0.0806	A2M,COL12A1,COL18A1,COL1A1,COL1A2,COL5A1,COL6A1,COL6A2,FN1,IL1R1,IL4R,MYH9,MYL9,TIMP2,TNFRSF1B
	ILK Signaling	8.12831e-08	0.0684	ACTB,ACTG1,ACTN1,DOCK1,FBLIM1,FN1,HIF1A,MYH9,MYL9,RHOC,RHOJ,TMSB10/TMSB4X,VIM
	Axonal Guidance Signaling	1.31826e-07	0.0413	ADAM33,ADAMTS2,DOCK1,DPYSL2,FES,FZD6,GNAI2,GNB4,MMP14,MYL9,NRP2,NTN4,NTRK3,SDC2,SEMA5A,SLIT3,TUBA1A,TUBB6,VASP,WIPF1
	RhoGDI Signaling	2.51189e-06	0.0611	ACTB,ACTG1,ARHGAP12,ARHGDIB,ARHGEF10,CD44,GNAI2,GNB4,MYL9,RHOC,RHOJ
	Inhibition of Matrix Metalloproteases	2.5704e-06	0.154	A2M,LRP1,MMP14,SDC2,THBS2,TIMP2
	Agranulocyte Adhesion and Diapedesis	4.89779e-06	0.057	ACTB,ACTG1,AOC3,CX3CL1,FN1,GNAI2,IL1R1,IL33,MMP14,MYH9,MYL9
	Germ Cell-Sertoli Cell Junction Signaling	1.07152e-05	0.0585	A2M,ACTB,ACTG1,ACTN1,GSN,NECTIN2,RHOC,RHOJ,TUBA1A,TUBB6
	Epithelial Adherens Junction Signaling	2.63027e-05	0.0592	ACTB,ACTG1,ACTN1,MYH9,MYL9,NECTIN2,NOTCH3,TUBA1A,TUBB6
	Leukocyte Extravasation Signaling	3.54813e-05	0.0508	ACTB,ACTG1,ACTN1,ARHGAP12,CD44,GNAI2,MMP14,TIMP2,VASP,WIPF1
	Signaling by Rho Family GTPases	4.36516e-05	0.0451	ACTB,ACTG1,ARHGEF10,CDC42EP1,GNAI2,GNB4,MYL9,RHOC,RHOJ,VIM,WIPF1
	Osteoarthritis Pathway	6.45654e-05	0.0474	ANXA2,DCN,FN1,FZD6,HIF1A,HTRA1,IL1R1,JAG1,LRP1,TNFRSF1B
	Integrin Signaling	6.91831e-05	0.0469	ACTB,ACTG1,ACTN1,DOCK1,GSN,MYL9,RHOC,RHOJ,VASP,WIPF1
	Upstream Regulator / Molecule Type	p-value of overlap	Expr Log Ratio	Target Molecules in Dataset
	TGFB1 / growth factor	6.58e-31		ACTN1,ADAMTS2,AHR,ANXA2,APLNR,ASPN,AXL,BGN,C1R,C3,CD44,CNN3,COL12A1,COL18A1,COL1A1,COL1A2,COL5A1,COL6A1,COL6A2,CPQ,CX3CL1,DAB2,DCN,DPYSL2,ELK3,EMILIN1,FAM3C,FBN1,FN1,FXYD5,GNAI2,GNB4,GSN,HBEGF,HIF1A,HTRA1,IFI16,IGFBP7,IL1R1,IL33,IL4R,IMPDH1,ITIH5,JAG1,LDLR,LOXL2,LTBP1,MID1,MMP14,MYH9,NAB1,NEGR1,NOTCH3,NT5E,OSTF1,PIM1,PLOD2,PLS3,PML,RAB31,RHOC,S100A10,S100A11,SERPINH1,SHISA5,SLIT3,SOCS3,SOD3,SPARC…
	Alpha catenin / group	7.75e-20		ADAM33,ADAMTS2,BGN,COL1A1,COL1A2,COL5A1,COL6A1,COL6A2,ELK3,FSTL1,IGFBP7,LUM,RHOC,RHOJ,SOCS3,STEAP2,THBS2,TNC,TNFAIP3,VIM,WIPF1
	KRAS / enzyme	4.11e-19		AGRN,AHR,AXL,BGN,CAMK1,CCDC80,CD44,CHSY1,COL1A1,CX3CL1,DPYSL2,FBN1,FES,FN1,FSTL1,GSN,HBEGF,HIF1A,IFITM2,IFITM3,IL33,LTBP4,MCAM,MICOS10-NBL1/NBL1,NAB1,NT5E,PAWR,PCOLCE,PIM1,PLEKHO2,RHOC,SLC43A3,SOD3,SPARC,THBS1,TIMP2,TMEM98,TNC,VCAN,VIM
	CCR2 / G-protein coupled receptor	4.81e-19		ASPN,BGN,COL12A1,COL1A1,COL1A2,COL6A1,COL6A2,CX3CL1,DCN,FBLN1,FBN1,FN1,LUM,PCOLCE,SPARC,TGFBI,THBS1,TIMP2,TNC,VCAN
	estrogen receptor / group	1.13e-15		ANXA1,AXL,C3,CD44,COL12A1,COL5A1,COL6A1,COL6A2,DCHS1,FN1,HBEGF,JAG1,LDLR,LOXL2,MMP14,NOTCH3,NT5E,PCDH18,SAT1,SPARC,TIMP2,TNC,VIM
	HRAS / enzyme	8.03e-15		A2M,ACTB,ACTG1,ANXA2,CCDC80,CD44,COL18A1,COL1A1,COL1A2,COL6A2,ELK3,FAT1,FN1,FSTL1,GSN,HIF1A,HTRA1,IFITM2,MCAM,MMP14,MYL9,NID2,PAWR,PELI2,PLOD2,PLS3,PML,SLIT3,SOCS3,SPARC,SPIN1,THBS1,TMSB10/TMSB4X,VCAN,VIM
	TWIST1 / transcription regulator	1.36e-14		AXL,C3,CD44,COL1A1,COL6A1,DCN,EMILIN1,FN1,GSN,MRC2,NT5E,PCDH18,PCOLCE,RHOC,SEMA5A,TGFBI,THBS2,VCAN,VIM
	ERBB3 / kinase	7.93e-14		ACTB,AXL,BGN,COL1A1,COL6A1,FBN1,FN1,FSTL1,HBEGF,HIF1A,MATN2,NDRG1,SOCS3,SPARC,THBS1,TNC
	PDGF BB / complex	1.4e-13		ACKR3,ADD3,AKAP12,C3,CD44,COL18A1,DAB2,DCN,FN1,FXYD5,GUCY1B1,HBEGF,LDLR,MICOS10-NBL1/NBL1,MMP14,PAWR,PCOLCE,PIM1,SAT1,SOCS3,THBS1,TNC,TNFAIP3,VCAN
	TNF / cytokine	1.56e-13		A2M,ACKR3,ACTB,AKAP12,ANXA1,AOC3,ARHGDIB,BGN,C3,CCDC80,CD44,CMIP,COL1A1,COL1A2,CX3CL1,DCHS1,DCN,ELK3,FN1,GNAI2,GNB4,HBEGF,HIF1A,IFI16,IL1R1,IL33,IL4R,JAG1,LDLR,MCAM,MMP14,MYH9,MYO9B,OLFML2B,OSMR,PIM1,PLOD2,PML,RAB32,RCN3,S100A10,SAT1,SDC2,SOCS3,SOD3,SPARC,TCIM,THBS1,THBS2,TIMP2,TNC,TNFAIP3,TNFRSF1B,UGCG,VASH1,VASP,VIM
	CR1L / other	1.02e-12		BGN,C3,COL18A1,COL1A1,COL1A2,COL5A1,COL6A1,FBN1,LUM,TNC
	IL4 / cytokine	1.43e-12		ACTB,ACTG1,AHR,ANXA1,ANXA2,C3,CD44,COBLL1,COL18A1,COL1A1,COL1A2,COL6A2,CRIP1,CX3CL1,FN1,GLIPR2,GNB4,HBEGF,IFI16,IFITM3,IL1R1,IL33,IL4R,IMPDH1,JAG1,LGALS3BP,LRP1,MYH9,NDRG1,PAWR,PIM1,PLOD2,S100A10,SOCS3,TES,TGFBI,TIMP2,TNC,VIM
	miR-338-3p (miRNAs w/seed CCAGCAU) / mature microRNA	1.43e-12		ADAMTS2,COL1A1,COL1A2,COL5A1,LOXL2,NID2,PLOD2,SPARC,VCAN,VIM

## Sheet: 16
	Supplementary Table 1. Functional enrichment analysis for selected modules in constructed network with co-epressed genes representing both muscle and adipose tissue. Only significantly (Benjamini < 0.05) enriched GO terms and KEGG pathways are presented. Labeled term denotes biological attribute of the selected module.
	Category	Term	Count	X.	PValue	Genes	List.Total	Pop.Hits	Pop.Total	Fold.Enrichment	Benjamini
	KEGG_PATHWAY	hsa04152:AMPK signaling pathway	9	6.12245	3.44795e-05	ENSG00000117020, ENSG00000145675, ENSG00000103150, ENSG00000150907, ENSG00000076555, ENSG00000185950, ENSG00000118689, ENSG00000169710, ENSG00000104388	72	123	6879	6.99085	0.00587875
	KEGG_PATHWAY	hsa04068:FoxO signaling pathway	9	6.12245	6.37427e-05	ENSG00000117020, ENSG00000145675, ENSG00000150907, ENSG00000185950, ENSG00000118689, ENSG00000113916, ENSG00000146648, ENSG00000176171, ENSG00000171862	72	134	6879	6.41698	0.00543535
	KEGG_PATHWAY	hsa04910:Insulin signaling pathway	8	5.44218	0.000512066	ENSG00000117020, ENSG00000099875, ENSG00000145675, ENSG00000150907, ENSG00000095637, ENSG00000076555, ENSG00000185950, ENSG00000169710	72	138	6879	5.53865	0.0287732
	KEGG_PATHWAY	hsa01100:Metabolic pathways	25	17.0068	0.00078314	ENSG00000196139, ENSG00000111666, ENSG00000008513, ENSG00000151726, ENSG00000076555, ENSG00000124615, ENSG00000163931, ENSG00000114480, ENSG00000128309, ENSG00000117592, ENSG00000133027, ENSG00000196616, ENSG00000111885, ENSG00000049239, ENSG00000189221, ENSG00000135821, ENSG00000147383, ENSG00000161533, ENSG00000103150, ENSG00000169738, ENSG00000138356, ENSG00000169692, ENSG00000134324, ENSG0000…	72	1219	6879	1.95943	0.0329377
	KEGG_PATHWAY	hsa04931:Insulin resistance	7	4.7619	0.000815497	ENSG00000117020, ENSG00000145675, ENSG00000150907, ENSG00000076555, ENSG00000185950, ENSG00000171862, ENSG00000163932	72	108	6879	6.19252	0.0275157

## Sheet: Cluster #16
	Supplementary Table 1. Ingenuity Pathway Analysis for selected modules in constructed network with co-epressed genes representing both muscle and adipose tissue. Only significantly (Benjamini < 0.05) enriched GO terms and KEGG pathways are presented. Labeled term denotes biological attribute of the selected module.
	Ingenuity Canonical Pathways	p-value of overlap	Ratio	Molecules
	AMPK Signaling	1.47911e-08	0.0561	ACACB,AKT3,FASN,FOXO1,FOXO3,IRS2,MLYCD,MRAS,PIK3R1,PPM1B,PPM1L,RAB2A
	Senescence Pathway	2.75423e-08	0.0473	ACVR1C,AKT3,CEBPB,CHP1,FOXO3,HIPK2,MRAS,PDK4,PIK3R1,PPM1L,PTEN,RASD1,TGFBR3
	IL-3 Signaling	4.2658e-08	0.101	AKT3,CHP1,FOXO1,MRAS,PIK3R1,PRKCD,RASD1,STAT5A
	Cancer Drug Resistance By Drug Efflux	8.91251e-08	0.121	AKT3,FOXO1,FOXO3,MRAS,PIK3R1,PTEN,RASD1
	PTEN Signaling	1.25893e-07	0.0714	AKT3,EGFR,FOXO1,FOXO3,MRAS,PIK3R1,PTEN,RASD1,TGFBR3
	Neuregulin Signaling	1.99526e-07	0.0833	AKT3,EGFR,MRAS,PIK3R1,PRKCD,PTEN,RASD1,STAT5A
	Insulin Receptor Signaling	3.16228e-07	0.0643	AKT3,FOXO1,FOXO3,GRB10,IRS2,MRAS,PIK3R1,PTEN,RASD1
	IGF-1 Signaling	3.71535e-07	0.0769	AKT3,FOXO1,FOXO3,GRB10,IRS2,MRAS,PIK3R1,RASD1
	Non-Small Cell Lung Cancer Signaling	4.46684e-07	0.0959	AKT3,EGFR,FOXO3,MRAS,PIK3R1,RASD1,RXRA
	Estrogen-Dependent Breast Cancer Signaling	4.89779e-07	0.0946	AKT3,EGFR,HSD17B11,MRAS,PIK3R1,RASD1,STAT5A
	Cardiac Hypertrophy Signaling (Enhanced)	6.16595e-07	0.0308	ACVR1C,AGTR1,AKT3,CHP1,DLG1,EDNRB,FGFRL1,MAP3K6,MKNK2,MRAS,PIK3R1,PRKCD,PTEN,RASD1,TGFBR3
	Upstream Regulator / Molecule type	p-value of overlap	Expr Log Ratio	Target Molecules in Dataset
	NR3C1 / ligand-dependent nuclear receptor	2.35e-16		ABCA1,ANGPTL4,BAG4,BCL6,BNIP3L,C1QTNF1,CEBPB,DDIT4,EPB41L4B,FKBP5,FOXO1,FOXO3,GCLM,GLUL,GPX3,H6PD,LPIN1,MAOA,MKNK2,PIK3R1,PLIN2,PRKCD,PTEN,RASD1,SLC19A2,SLC25A33,SLC7A6,STAT5A,STK17B,STK39
	Insulin / group	1.12e-12		ABCA1,ACOX1,ACSL1,AGTR1,ANGPTL4,CEBPB,DDIT4,EGFR,FASN,FOXO1,GRB10,IRS2,LPIN1,MAOA,PDK4,PIK3R1,PRDX6,PRKCD,PTEN,RETSAT,SORBS1,SORT1
	LIPE / enzyme	1.88e-12		ABCA1,ACSL1,BCL6,CEBPB,FASN,FKBP5,GRB10,NRIP1,PDK4,PLIN2,PPM1B,RXRA,TKT
	PGR / ligand-dependent nuclear receptor	6.44e-11		ACOX1,ACSL1,AKR1C3,BCL6,CEBPB,EGFR,FKBP5,FOXO1,GLUL,GRB10,IRS2,MTSS1,PISD,SLC31A2,ST3GAL1,STAT5A
	PPARG / ligand-dependent nuclear receptor	7.12e-10		ABCA1,ACOX1,ACSL1,AGPAT2,ANGPTL4,BCL6,CEBPB,EGFR,FASN,H6PD,IRS2,MKNK2,MLYCD,MYH14,PDK4,PLIN2,PTEN,SORBS1,TKT
	PPARGC1A / transcription regulator	2.25e-09		ACACB,ACOX1,BNIP3,CEBPB,EGFR,FASN,IRS2,LIFR,LPIN1,NSDHL,PDK4,PIK3R1,PLIN2,RXRA,SPARCL1,TGFBR3
	FOXO3 / transcription regulator	6.19e-08	-0.127	BCL2L13,BCL6,BNIP3,BNIP3L,DDIT4,EDNRB,FASN,FOXO1,FOXO3,GLUL,GPX3,IRS2,PRKCD,PTEN
	PPARA / ligand-dependent nuclear receptor	7.15e-08		ABCA1,ACOX1,ACSL1,ANGPTL4,CEBPB,FASN,GLUL,HSD17B11,LIFR,MLYCD,NSDHL,PDK4,PLIN2,POR,PRDX6,RETSAT
	SCD / enzyme	1.51e-07		ABCA1,ACACB,ACOX1,ANGPTL4,CEBPB,FASN,PEMT
	STAT6 / transcription regulator	1.52e-07		ACOX1,ACSL1,BCL6,FASN,FKBP5,HIPK2,IRAK3,IRS2,LIFR,NCOA3,PDK4,RASSF4,STAT5A,STK39,TMTC1
	CLOCK / transcription regulator	1.55e-07		ACOX1,AKT3,ANGPTL4,EGFR,FASN,FKBP5,HACD2,HIPK3,LPIN1,MKNK2,PDP2,POR
	ERBB2 / kinase	2.28e-07		ANGPTL4,BNIP3,CDC37L1,CEBPB,EGFR,FASN,FOXO1,GBE1,GPX3,H6PD,HSD17B11,MAN1A1,MAOA,MKNK2,PDK4,PLIN2,PSMD8,PTEN,SORBS1,SPARCL1,STK17B
	FASN / enzyme	3.58e-07	0.308	ACOX1,DDIT4,EDNRB,FASN,FOXO1,MLYCD,MRAS
	FOXO1 / transcription regulator	4.04e-07	-0.293	ANGPTL4,BCL2L13,BCL6,BNIP3,DDIT4,EDNRB,FASN,FOXO1,GPX3,IRS2,PDK4,PRKCD,PTEN,TIMM44,TKT

## Sheet: 24
	Supplementary Table 1. Functional enrichment analysis for selected modules in constructed network with co-epressed genes representing both muscle and adipose tissue. Only significantly (Benjamini < 0.05) enriched GO terms and KEGG pathways are presented. Labeled term denotes biological attribute of the selected module.
	Category	Term	Count	X.	PValue	Genes	List.Total	Pop.Hits	Pop.Total	Fold.Enrichment	Benjamini
	GOTERM_BP_DIRECT	GO:0006936~muscle contraction	10	9.43396	9.17395e-09	ENSG00000196465, ENSG00000163431, ENSG00000101605, ENSG00000175084, ENSG00000131730, ENSG00000140416, ENSG00000101400, ENSG00000108823, ENSG00000198467, ENSG00000120729	96	107	16792	16.3474	4.95392e-06
	GOTERM_BP_DIRECT	GO:0045214~sarcomere organization	5	4.71698	2.04852e-05	ENSG00000122367, ENSG00000140416, ENSG00000118729, ENSG00000092529, ENSG00000134775	96	29	16792	30.158	0.0055158
	GOTERM_BP_DIRECT	GO:0030239~myofibril assembly	4	3.77358	4.81508e-05	ENSG00000177791, ENSG00000164591, ENSG00000163431, ENSG00000092529	96	13	16792	53.8205	0.0086299
	GOTERM_BP_DIRECT	GO:0007015~actin filament organization	6	5.66038	5.40542e-05	ENSG00000154553, ENSG00000163431, ENSG00000140416, ENSG00000134775, ENSG00000154556, ENSG00000198467	96	72	16792	14.5764	0.00727096
	KEGG_PATHWAY	hsa05410:Hypertrophic cardiomyopathy (HCM)	5	4.71698	0.000335134	ENSG00000162409, ENSG00000175084, ENSG00000140416, ENSG00000108823, ENSG00000198467	31	78	6879	14.2246	0.0316661
	KEGG_PATHWAY	hsa05414:Dilated cardiomyopathy	5	4.71698	0.00044517	ENSG00000175084, ENSG00000140416, ENSG00000108823, ENSG00000198467, ENSG00000198523	31	84	6879	13.2085	0.0211461
	KEGG_PATHWAY	hsa04922:Glucagon signaling pathway	5	4.71698	0.000829954	ENSG00000068976, ENSG00000134333, ENSG00000162409, ENSG00000058404, ENSG00000067225	31	99	6879	11.2072	0.0262197

## Sheet: Cluster #24
	Supplementary Table 1. Ingenuity Pathway Analysis for selected modules in constructed network with co-epressed genes representing both muscle and adipose tissue. Only significantly (Benjamini < 0.05) enriched GO terms and KEGG pathways are presented. Labeled term denotes biological attribute of the selected module.
	Ingenuity Canonical Pathways	p-value of overlap	Ratio	Molecules
	Calcium Signaling	5.24807e-05	0.034	CAMK2B,CASQ2,MEF2C,MYL6B,RCAN2,TPM1,TPM2
	Cellular Effects of Sildenafil (Viagra)	0.00331131	0.0305	MYL6B,PLCL1,PPP1R12B,PRKG1
	Necroptosis Signaling Pathway	0.00630957	0.0255	CAMK2B,CAPN3,RBL1,SLC25A4
	Apelin Cardiomyocyte Signaling Pathway	0.0112202	0.0303	MYL6B,PLCL1,PLN
	Glutamate Degradation II	0.0138038	0.333	GOT2
	Thrombin Signaling	0.0162181	0.0192	CAMK2B,MYL6B,PLCL1,PPP1R12B
	Signaling by Rho Family GTPases	0.0275423	0.0164	CDH13,DES,MYL6B,PPP1R12B
	Pyruvate Fermentation to Lactate	0.0275423	0.167	LDHA
	Cardiac Œ≤-adrenergic Signaling	0.0281838	0.0213	AKAP6,PLN,PPM1J
	Aryl Hydrocarbon Receptor Signaling	0.0295121	0.021	ALDH1B1,NFIX,RBL1
	Aspartate Degradation II	0.0323594	0.143	GOT2
	Aldosterone Signaling in Epithelial Cells	0.0380189	0.019	DNAJB5,NR3C2,PLCL1
	Cdc42 Signaling	0.0436516	0.018	EXOC6,MYL6B,PPP1R12B
	Upstream Regulator / Molecule Type	p-value of overlap	Expr Log Ratio	Target Molecules in Dataset
	DMD / other	5.63e-10		CAMK2B,CAPN3,CDH13,CKMT2,DES,LDB3,MEF2C,MYOZ1,PKM,PYGM,SNTA1,SYNM
	MEF2C / transcription regulator	2.51e-07	0.109	CASQ2,DES,MEF2C,MYOM1,MYOT,MYOZ1,PDLIM3,TPM1
	VCAN / other	1.18e-06		CASQ2,CDH13,IFI44,IFI44L,IFIT1,MEF2C,OAS2,TRIM22
	ZNF395 / other	2.11e-06		IFI44,IFIT1,MEF2C
	MYOCD / transcription regulator	4.67e-06		CASQ2,DES,LMOD1,MEF2C,PDLIM3,TPM1
	RNY3 / other	7.98e-06		IFI44,IFI44L,IFIT1,OAS2
	TBX5 / transcription regulator	3.88e-05		CASQ2,DES,MEF2C,PDLIM3,TPM1
	IFNL1 / cytokine	5.83e-05		IFI44,IFI44L,IFIT1,OAS2,TRIM22
	Tropomyosin / group	6.78e-05		TPM1,TPM2
	PARP9 / enzyme	8.24e-05		IFI44,IFIT1,OAS2
	TREX1 / enzyme	0.000114		IFI44,IFI44L,IFIT1
	FSH / complex	0.000141		CAP2,FLNC,MAPRE2,MN1,PDLIM3,PKM,PLCL1,TPM1,TPM2
	MSC / transcription regulator	0.000161		IFI44,IFI44L,IFIT1,PDP1

## Sheet: 25
	Supplementary Table 1. Functional enrichment analysis for selected modules in constructed network with co-epressed genes representing both muscle and adipose tissue. Only significantly (Benjamini < 0.05) enriched GO terms and KEGG pathways are presented. Labeled term denotes biological attribute of the selected module.
	Category	Term	Count	X.	PValue	Genes	List.Total	Pop.Hits	Pop.Total	Fold.Enrichment	Benjamini
	GOTERM_BP_DIRECT	GO:0045944~positive regulation of transcription from RNA polymerase II promoter	10	52.6316	6.02544e-08	ENSG00000125740, ENSG00000136997, ENSG00000123358, ENSG00000148840, ENSG00000175197, ENSG00000130522, ENSG00000170345, ENSG00000142871, ENSG00000171223, ENSG00000120738	17	981	16792	10.069	2.10888e-05
	GOTERM_BP_DIRECT	GO:0032870~cellular response to hormone stimulus	5	26.3158	7.99852e-08	ENSG00000125740, ENSG00000130522, ENSG00000170345, ENSG00000171223, ENSG00000120129	17	45	16792	109.752	1.39973e-05
	GOTERM_BP_DIRECT	GO:0051591~response to cAMP	5	26.3158	8.75527e-08	ENSG00000125740, ENSG00000130522, ENSG00000170345, ENSG00000171223, ENSG00000120129	17	46	16792	107.366	1.02144e-05
	GOTERM_BP_DIRECT	GO:0000122~negative regulation of transcription from RNA polymerase II promoter	8	42.1053	2.10946e-06	ENSG00000125740, ENSG00000136997, ENSG00000128016, ENSG00000175197, ENSG00000130522, ENSG00000165030, ENSG00000171223, ENSG00000120738	17	720	16792	10.9752	0.000184561
	GOTERM_BP_DIRECT	GO:0006366~transcription from RNA polymerase II promoter	7	36.8421	4.87087e-06	ENSG00000125740, ENSG00000136997, ENSG00000130522, ENSG00000170345, ENSG00000165030, ENSG00000171223, ENSG00000120738	17	513	16792	13.4783	0.000340904
	GOTERM_BP_DIRECT	GO:0042493~response to drug	6	31.5789	6.97813e-06	ENSG00000125740, ENSG00000136997, ENSG00000130522, ENSG00000170345, ENSG00000124762, ENSG00000171223	17	304	16792	19.4954	0.000406976
	GOTERM_BP_DIRECT	GO:0071277~cellular response to calcium ion	4	21.0526	1.43742e-05	ENSG00000125740, ENSG00000130522, ENSG00000170345, ENSG00000171223	17	51	16792	77.4717	0.000718455
	GOTERM_BP_DIRECT	GO:0009416~response to light stimulus	3	15.7895	0.000114802	ENSG00000130522, ENSG00000170345, ENSG00000120129	17	17	16792	174.311	0.00501028
	GOTERM_BP_DIRECT	GO:0051412~response to corticosterone	3	15.7895	0.000129081	ENSG00000125740, ENSG00000170345, ENSG00000124762	17	18	16792	164.627	0.00500754
	GOTERM_BP_DIRECT	GO:0007050~cell cycle arrest	4	21.0526	0.000299561	ENSG00000136997, ENSG00000175197, ENSG00000087074, ENSG00000124762	17	141	16792	28.0217	0.0104314
	GOTERM_BP_DIRECT	GO:0044344~cellular response to fibroblast growth factor stimulus	3	15.7895	0.000364554	ENSG00000136997, ENSG00000123358, ENSG00000128016	17	30	16792	98.7765	0.0115345
	GOTERM_BP_DIRECT	GO:0045597~positive regulation of cell differentiation	3	15.7895	0.000555979	ENSG00000130522, ENSG00000142871, ENSG00000171223	17	37	16792	80.089	0.0160897
	GOTERM_BP_DIRECT	GO:0006974~cellular response to DNA damage stimulus	4	21.0526	0.000931317	ENSG00000136997, ENSG00000175197, ENSG00000087074, ENSG00000124762	17	208	16792	18.9955	0.0247736
	GOTERM_BP_DIRECT	GO:0035914~skeletal muscle cell differentiation	3	15.7895	0.000975206	ENSG00000123358, ENSG00000170345, ENSG00000120738	17	49	16792	60.4754	0.024097
	GOTERM_BP_DIRECT	GO:0034097~response to cytokine	3	15.7895	0.00109776	ENSG00000130522, ENSG00000170345, ENSG00000171223	17	52	16792	56.9864	0.0253029
	GOTERM_BP_DIRECT	GO:0045893~positive regulation of transcription, DNA-templated	5	26.3158	0.00118637	ENSG00000067082, ENSG00000136997, ENSG00000175197, ENSG00000170345, ENSG00000120738	17	515	16792	9.58995	0.0256331
	GOTERM_BP_DIRECT	GO:0009612~response to mechanical stimulus	3	15.7895	0.001411	ENSG00000125740, ENSG00000130522, ENSG00000171223	17	59	16792	50.2253	0.0286521
	KEGG_PATHWAY	hsa04010:MAPK signaling pathway	7	36.8421	1.78993e-06	ENSG00000099860, ENSG00000136997, ENSG00000123358, ENSG00000175197, ENSG00000130522, ENSG00000170345, ENSG00000120129	13	253	6879	14.6406	0.000103811
	KEGG_PATHWAY	hsa05166:HTLV-I infection	5	26.3158	0.000710816	ENSG00000136997, ENSG00000128016, ENSG00000170345, ENSG00000124762, ENSG00000120738	13	254	6879	10.4164	0.0204098
	KEGG_PATHWAY	hsa04380:Osteoclast differentiation	4	21.0526	0.00130939	ENSG00000125740, ENSG00000130522, ENSG00000170345, ENSG00000171223	13	131	6879	16.1574	0.0250134

## Sheet: Cluster #25
	Supplementary Table 1. Ingenuity Pathway Analysis for selected modules in constructed network with co-epressed genes representing both muscle and adipose tissue. Only significantly (Benjamini < 0.05) enriched GO terms and KEGG pathways are presented. Labeled term denotes biological attribute of the selected module.
	Ingenuity Canonical Pathways	p-value of overlap	Ratio	Molecules
	GADD45 Signaling	0.000112202	0.105	CDKN1A,GADD45B
	p38 MAPK Signaling	0.000125893	0.0254	DDIT3,DUSP1,MYC
	Estrogen Receptor Signaling	0.000141254	0.0122	CDKN1A,DDX5,FOS,MYC
	Estrogen-mediated S-phase Entry	0.000213796	0.0769	CDKN1A,MYC
	Aryl Hydrocarbon Receptor Signaling	0.000218776	0.021	CDKN1A,FOS,MYC
	Endocannabinoid Cancer Inhibition Pathway	0.000218776	0.021	CDKN1A,DDIT3,MYC
	Corticotropin Releasing Hormone Signaling	0.000229087	0.0207	FOS,JUND,NR4A1
	NRF2-mediated Oxidative Stress Response	0.000501187	0.0159	FOS,JUNB,JUND
	ERK/MAPK Signaling	0.000524807	0.0155	DUSP1,FOS,MYC
	BAG2 Signaling Pathway	0.000588844	0.0465	CDKN1A,MYC
	EIF2 Signaling	0.000812831	0.0134	DDIT3,MYC,PPP1R15A
	Upstream Regulator / Molecule Type	p-value of overlap	Expr Log Ratio	Target Molecules in Dataset
	PDGF BB / complex	2.48e-22		CCN1,CDKN1A,DDIT3,DUSP1,EGR1,FOS,FOSB,JUNB,KLF6,MYC,NFIL3,NR4A1,PPP1R15A,ZFP36
	GPER1 / G-protein coupled receptor	6.03e-22		CCN1,CDKN1A,DDIT3,DUSP1,EGR1,FOS,FOSB,MYC,PPP1R15A,ZFP36
	NRG1 / growth factor	3.92e-19		CCN1,CDKN1A,DDIT3,DUSP1,EGR1,FOS,FOSB,JUNB,JUND,MYC,NR4A1,ZFP36
	Pkc(s) / group	5.33e-18		CCN1,CDKN1A,DDIT3,DUSP1,EGR1,FOS,GADD45B,JUNB,KLF6,NR4A1,PPP1R15A
	IGF1 / growth factor	5.43e-18		CCN1,CDKN1A,DDIT3,DDX5,DUSP1,EGR1,FOS,FOSB,JUNB,KLF6,MYC,NR4A1,ZFP36
	FADD / other	1.6e-17		CDKN1A,EGR1,FOS,GADD45B,JUNB,KLF6,MYC,NFIL3,PPP1R15A
	EGF / growth factor	2.25e-17		CCN1,CDKN1A,DDIT3,DDX5,DUSP1,EGR1,FOS,FOSB,JUNB,JUND,MYC,NR4A1,ZFP36
	INS / other	2.37e-17		CCN1,CDKN1A,DDIT3,DUSP1,EGR1,FOS,FOSB,JUNB,JUND,NR4A1
	MAPK9 / kinase	3.26e-17		CDKN1A,EGR1,FOS,GADD45B,JUNB,JUND,KLF6,MYC,PPP1R15A,ZFP36
	CREB1 / transcription regulator	4.76e-17		CCN1,CDKN1A,DUSP1,EGR1,FOS,FOSB,GADD45B,JUNB,MYC,NFIL3,NR4A1,PPP1R15A,ZFP36
	Jnk / group	5.38e-16		DDIT3,DUSP1,EGR1,FOS,FOSB,JUND,KLF6,MYC,NR4A1,ZFP36
	FOXO3 / transcription regulator	6.61e-16		CCN1,CDKN1A,DDIT3,EGR1,FOS,FOSB,GADD45B,JUNB,MYC,PPP1R15A,PPRC1

[truncated: 6 more sheets: 27, Cluster #27, 38, Cluster #38, 42, Cluster #42]
