# Supplementary material for: Discordant gene expression in subcutaneous adipose and skeletal muscle tissues in response to exercise training
Source: Physiol Rep. 2024 Apr 1;12(7):e15995. doi: 10.14814/phy2.15995 (PMC10984804; doi:10.14814/phy2.15995)
Supplement: Supplementary file 4 — Table S2: [file PHY2-12-e15995-s004.xlsx]

## Sheet: Network genes
	Supplementary Table 2. Genes considered in the co-expression network and coresponding genes in validation cohorts.
	UMEA	Perry et al	Campbell et al	Gene name	Module	Module name	Gene description
	ENSG00000002330	ENSG00000002330	ENSG00000002330	BAD	Cluster 1	FA beta-oxidation	BCL2 associated agonist of cell death [Source:HGNC Symbol;Acc:HGNC:936]
	ENSG00000004776	ENSG00000004776	ENSG00000004776	HSPB6	Cluster 1	FA beta-oxidation	heat shock protein family B (small) member 6 [Source:HGNC Symbol;Acc:HGNC:26511]
	ENSG00000005700	ENSG00000005700	ENSG00000005700	IBTK	Cluster 1	FA beta-oxidation	inhibitor of Bruton tyrosine kinase [Source:HGNC Symbol;Acc:HGNC:17853]
	ENSG00000005882	ENSG00000005882	ENSG00000005882	PDK2	Cluster 1	FA beta-oxidation	pyruvate dehydrogenase kinase 2 [Source:HGNC Symbol;Acc:HGNC:8810]
	ENSG00000006757	ENSG00000006757	ENSG00000006757	PNPLA4	Cluster 1	FA beta-oxidation	patatin like phospholipase domain containing 4 [Source:HGNC Symbol;Acc:HGNC:24887]
	ENSG00000007520	ENSG00000007520		TSR3	Cluster 1	FA beta-oxidation	TSR3, acp transferase ribosome maturation factor [Source:HGNC Symbol;Acc:HGNC:14175]
	ENSG00000010256	ENSG00000010256	ENSG00000010256	UQCRC1	Cluster 1	FA beta-oxidation	ubiquinol-cytochrome c reductase core protein 1 [Source:HGNC Symbol;Acc:HGNC:12585]
	ENSG00000014641	ENSG00000014641	ENSG00000014641	MDH1	Cluster 1	FA beta-oxidation	malate dehydrogenase 1 [Source:HGNC Symbol;Acc:HGNC:6970]
	ENSG00000014824	ENSG00000014824	ENSG00000014824	SLC30A9	Cluster 1	FA beta-oxidation	solute carrier family 30 member 9 [Source:HGNC Symbol;Acc:HGNC:1329]
	ENSG00000054148	ENSG00000054148	ENSG00000054148	PHPT1	Cluster 1	FA beta-oxidation	phosphohistidine phosphatase 1 [Source:HGNC Symbol;Acc:HGNC:30033]
	ENSG00000060762	ENSG00000060762		MPC1	Cluster 1	FA beta-oxidation	mitochondrial pyruvate carrier 1 [Source:HGNC Symbol;Acc:HGNC:21606]
	ENSG00000062485	ENSG00000062485	ENSG00000062485	CS	Cluster 1	FA beta-oxidation	citrate synthase [Source:HGNC Symbol;Acc:HGNC:2422]
	ENSG00000063241	ENSG00000063241	ENSG00000063241	ISOC2	Cluster 1	FA beta-oxidation	isochorismatase domain containing 2 [Source:HGNC Symbol;Acc:HGNC:26278]
	ENSG00000065833	ENSG00000065833	ENSG00000065833	ME1	Cluster 1	FA beta-oxidation	malic enzyme 1 [Source:HGNC Symbol;Acc:HGNC:6983]
	ENSG00000072778	ENSG00000072778	ENSG00000072778	ACADVL	Cluster 1	FA beta-oxidation	acyl-CoA dehydrogenase very long chain [Source:HGNC Symbol;Acc:HGNC:92]
	ENSG00000078070	ENSG00000078070	ENSG00000078070	MCCC1	Cluster 1	FA beta-oxidation	methylcrotonoyl-CoA carboxylase 1 [Source:HGNC Symbol;Acc:HGNC:6936]
	ENSG00000079435	ENSG00000079435	ENSG00000079435	LIPE	Cluster 1	FA beta-oxidation	lipase E, hormone sensitive type [Source:HGNC Symbol;Acc:HGNC:6621]
	ENSG00000079739	ENSG00000079739	ENSG00000079739	PGM1	Cluster 1	FA beta-oxidation	phosphoglucomutase 1 [Source:HGNC Symbol;Acc:HGNC:8905]
	ENSG00000083123	ENSG00000083123	ENSG00000083123	BCKDHB	Cluster 1	FA beta-oxidation	branched chain keto acid dehydrogenase E1 subunit beta [Source:HGNC Symbol;Acc:HGNC:987]
	ENSG00000083720	ENSG00000083720	ENSG00000083720	OXCT1	Cluster 1	FA beta-oxidation	3-oxoacid CoA-transferase 1 [Source:HGNC Symbol;Acc:HGNC:8527]
	ENSG00000084754	ENSG00000084754	ENSG00000084754	HADHA	Cluster 1	FA beta-oxidation	hydroxyacyl-CoA dehydrogenase trifunctional multienzyme complex subunit alpha [Source:HGNC Symbol;Acc:HGNC:4801]
	ENSG00000087884	ENSG00000087884		AAMDC	Cluster 1	FA beta-oxidation	adipogenesis associated Mth938 domain containing [Source:HGNC Symbol;Acc:HGNC:30205]
	ENSG00000088682	ENSG00000088682	ENSG00000088682	COQ9	Cluster 1	FA beta-oxidation	coenzyme Q9 [Source:HGNC Symbol;Acc:HGNC:25302]
	ENSG00000091140	ENSG00000091140	ENSG00000091140	DLD	Cluster 1	FA beta-oxidation	dihydrolipoamide dehydrogenase [Source:HGNC Symbol;Acc:HGNC:2898]
	ENSG00000093144	ENSG00000093144	ENSG00000093144	ECHDC1	Cluster 1	FA beta-oxidation	ethylmalonyl-CoA decarboxylase 1 [Source:HGNC Symbol;Acc:HGNC:21489]
	ENSG00000095321	ENSG00000095321	ENSG00000095321	CRAT	Cluster 1	FA beta-oxidation	carnitine O-acetyltransferase [Source:HGNC Symbol;Acc:HGNC:2342]
	ENSG00000099624	ENSG00000099624		ATP5F1D	Cluster 1	FA beta-oxidation	ATP synthase F1 subunit delta [Source:HGNC Symbol;Acc:HGNC:837]
	ENSG00000099795	ENSG00000099795	ENSG00000099795	NDUFB7	Cluster 1	FA beta-oxidation	NADH:ubiquinone oxidoreductase subunit B7 [Source:HGNC Symbol;Acc:HGNC:7702]
	ENSG00000099797	ENSG00000099797		TECR	Cluster 1	FA beta-oxidation	trans-2,3-enoyl-CoA reductase [Source:HGNC Symbol;Acc:HGNC:4551]
	ENSG00000099817	ENSG00000099817		POLR2E	Cluster 1	FA beta-oxidation	RNA polymerase II subunit E [Source:HGNC Symbol;Acc:HGNC:9192]
	ENSG00000100412	ENSG00000100412	ENSG00000100412	ACO2	Cluster 1	FA beta-oxidation	aconitase 2 [Source:HGNC Symbol;Acc:HGNC:118]
	ENSG00000100714	ENSG00000100714	ENSG00000100714	MTHFD1	Cluster 1	FA beta-oxidation	methylenetetrahydrofolate dehydrogenase, cyclohydrolase and formyltetrahydrofolate synthetase 1 [Source:HGNC Symbol;Acc:HGNC:7432]
	ENSG00000103152	ENSG00000103152	ENSG00000103152	MPG	Cluster 1	FA beta-oxidation	N-methylpurine DNA glycosylase [Source:HGNC Symbol;Acc:HGNC:7211]
	ENSG00000104325	ENSG00000104325	ENSG00000104325	DECR1	Cluster 1	FA beta-oxidation	2,4-dienoyl-CoA reductase 1 [Source:HGNC Symbol;Acc:HGNC:2753]
	ENSG00000104812	ENSG00000104812	ENSG00000104812	GYS1	Cluster 1	FA beta-oxidation	glycogen synthase 1 [Source:HGNC Symbol;Acc:HGNC:4706]
	ENSG00000104823	ENSG00000104823	ENSG00000104823	ECH1	Cluster 1	FA beta-oxidation	enoyl-CoA hydratase 1 [Source:HGNC Symbol;Acc:HGNC:3149]
	ENSG00000104886	ENSG00000104886	ENSG00000104886	PLEKHJ1	Cluster 1	FA beta-oxidation	pleckstrin homology domain containing J1 [Source:HGNC Symbol;Acc:HGNC:18211]
	ENSG00000105220	ENSG00000105220	ENSG00000105220	GPI	Cluster 1	FA beta-oxidation	glucose-6-phosphate isomerase [Source:HGNC Symbol;Acc:HGNC:4458]
	ENSG00000105254	ENSG00000105254	ENSG00000105254	TBCB	Cluster 1	FA beta-oxidation	tubulin folding cofactor B [Source:HGNC Symbol;Acc:HGNC:1989]
	ENSG00000105364	ENSG00000105364	ENSG00000105364	MRPL4	Cluster 1	FA beta-oxidation	mitochondrial ribosomal protein L4 [Source:HGNC Symbol;Acc:HGNC:14276]
	ENSG00000105379	ENSG00000105379	ENSG00000105379	ETFB	Cluster 1	FA beta-oxidation	electron transfer flavoprotein subunit beta [Source:HGNC Symbol;Acc:HGNC:3482]
	ENSG00000105404	ENSG00000105404	ENSG00000105404	RABAC1	Cluster 1	FA beta-oxidation	Rab acceptor 1 [Source:HGNC Symbol;Acc:HGNC:9794]
	ENSG00000105701	ENSG00000105701	ENSG00000105701	FKBP8	Cluster 1	FA beta-oxidation	FK506 binding protein 8 [Source:HGNC Symbol;Acc:HGNC:3724]
	ENSG00000105953	ENSG00000105953	ENSG00000105953	OGDH	Cluster 1	FA beta-oxidation	oxoglutarate dehydrogenase [Source:HGNC Symbol;Acc:HGNC:8124]
	ENSG00000106049	ENSG00000106049	ENSG00000106049	HIBADH	Cluster 1	FA beta-oxidation	3-hydroxyisobutyrate dehydrogenase [Source:HGNC Symbol;Acc:HGNC:4907]
	ENSG00000106992	ENSG00000106992	ENSG00000106992	AK1	Cluster 1	FA beta-oxidation	adenylate kinase 1 [Source:HGNC Symbol;Acc:HGNC:361]
	ENSG00000109016	ENSG00000109016	ENSG00000109016	DHRS7B	Cluster 1	FA beta-oxidation	dehydrogenase/reductase 7B [Source:HGNC Symbol;Acc:HGNC:24547]
	ENSG00000109390	ENSG00000109390	ENSG00000109390	NDUFC1	Cluster 1	FA beta-oxidation	NADH:ubiquinone oxidoreductase subunit C1 [Source:HGNC Symbol;Acc:HGNC:7705]
	ENSG00000110717	ENSG00000110717	ENSG00000110717	NDUFS8	Cluster 1	FA beta-oxidation	NADH:ubiquinone oxidoreductase core subunit S8 [Source:HGNC Symbol;Acc:HGNC:7715]
	ENSG00000111716	ENSG00000111716	ENSG00000111716	LDHB	Cluster 1	FA beta-oxidation	lactate dehydrogenase B [Source:HGNC Symbol;Acc:HGNC:6541]
	ENSG00000112667	ENSG00000112667		DNPH1	Cluster 1	FA beta-oxidation	2'-deoxynucleoside 5'-phosphate N-hydrolase 1 [Source:HGNC Symbol;Acc:HGNC:21218]
	ENSG00000112992	ENSG00000112992	ENSG00000112992	NNT	Cluster 1	FA beta-oxidation	nicotinamide nucleotide transhydrogenase [Source:HGNC Symbol;Acc:HGNC:7863]
	ENSG00000114054	ENSG00000114054	ENSG00000114054	PCCB	Cluster 1	FA beta-oxidation	propionyl-CoA carboxylase subunit beta [Source:HGNC Symbol;Acc:HGNC:8654]
	ENSG00000115364	ENSG00000115364	ENSG00000115364	MRPL19	Cluster 1	FA beta-oxidation	mitochondrial ribosomal protein L19 [Source:HGNC Symbol;Acc:HGNC:14052]
	ENSG00000115425	ENSG00000115425	ENSG00000115425	PECR	Cluster 1	FA beta-oxidation	peroxisomal trans-2-enoyl-CoA reductase [Source:HGNC Symbol;Acc:HGNC:18281]
	ENSG00000116353	ENSG00000116353	ENSG00000116353	MECR	Cluster 1	FA beta-oxidation	mitochondrial trans-2-enoyl-CoA reductase [Source:HGNC Symbol;Acc:HGNC:19691]
	ENSG00000116459	ENSG00000116459		ATP5PB	Cluster 1	FA beta-oxidation	ATP synthase peripheral stalk-membrane subunit b [Source:HGNC Symbol;Acc:HGNC:840]
	ENSG00000117054	ENSG00000117054	ENSG00000117054	ACADM	Cluster 1	FA beta-oxidation	acyl-CoA dehydrogenase medium chain [Source:HGNC Symbol;Acc:HGNC:89]
	ENSG00000117640	ENSG00000117640		MTFR1L	Cluster 1	FA beta-oxidation	mitochondrial fission regulator 1 like [Source:HGNC Symbol;Acc:HGNC:28836]
	ENSG00000118804	ENSG00000118804	ENSG00000118804	STBD1	Cluster 1	FA beta-oxidation	starch binding domain 1 [Source:HGNC Symbol;Acc:HGNC:24854]
	ENSG00000119673	ENSG00000119673	ENSG00000119673	ACOT2	Cluster 1	FA beta-oxidation	acyl-CoA thioesterase 2 [Source:HGNC Symbol;Acc:HGNC:18431]
	ENSG00000119927	ENSG00000119927	ENSG00000119927	GPAM	Cluster 1	FA beta-oxidation	glycerol-3-phosphate acyltransferase, mitochondrial [Source:HGNC Symbol;Acc:HGNC:24865]
	ENSG00000119929	ENSG00000119929	ENSG00000119929	CUTC	Cluster 1	FA beta-oxidation	cutC copper transporter [Source:HGNC Symbol;Acc:HGNC:24271]
	ENSG00000122378	ENSG00000122378		PRXL2A	Cluster 1	FA beta-oxidation	peroxiredoxin like 2A [Source:HGNC Symbol;Acc:HGNC:28651]
	ENSG00000122729	ENSG00000122729	ENSG00000122729	ACO1	Cluster 1	FA beta-oxidation	aconitase 1 [Source:HGNC Symbol;Acc:HGNC:117]
	ENSG00000122971	ENSG00000122971	ENSG00000122971	ACADS	Cluster 1	FA beta-oxidation	acyl-CoA dehydrogenase short chain [Source:HGNC Symbol;Acc:HGNC:90]
	ENSG00000124374	ENSG00000124374	ENSG00000124374	PAIP2B	Cluster 1	FA beta-oxidation	poly(A) binding protein interacting protein 2B [Source:HGNC Symbol;Acc:HGNC:29200]
	ENSG00000125246	ENSG00000125246	ENSG00000125246	CLYBL	Cluster 1	FA beta-oxidation	citrate lyase beta like [Source:HGNC Symbol;Acc:HGNC:18355]
	ENSG00000125652	ENSG00000125652	ENSG00000125652	ALKBH7	Cluster 1	FA beta-oxidation	alkB homolog 7 [Source:HGNC Symbol;Acc:HGNC:21306]
	ENSG00000125901	ENSG00000125901	ENSG00000125901	MRPS26	Cluster 1	FA beta-oxidation	mitochondrial ribosomal protein S26 [Source:HGNC Symbol;Acc:HGNC:14045]
	ENSG00000125995	ENSG00000125995		ROMO1	Cluster 1	FA beta-oxidation	reactive oxygen species modulator 1 [Source:HGNC Symbol;Acc:HGNC:16185]
	ENSG00000126267	ENSG00000126267	ENSG00000126267	COX6B1	Cluster 1	FA beta-oxidation	cytochrome c oxidase subunit 6B1 [Source:HGNC Symbol;Acc:HGNC:2280]
	ENSG00000127884	ENSG00000127884	ENSG00000127884	ECHS1	Cluster 1	FA beta-oxidation	enoyl-CoA hydratase, short chain 1 [Source:HGNC Symbol;Acc:HGNC:3151]
	ENSG00000128311	ENSG00000128311	ENSG00000128311	TST	Cluster 1	FA beta-oxidation	thiosulfate sulfurtransferase [Source:HGNC Symbol;Acc:HGNC:12388]
	ENSG00000129968	ENSG00000129968		ABHD17A	Cluster 1	FA beta-oxidation	abhydrolase domain containing 17A [Source:HGNC Symbol;Acc:HGNC:28756]
	ENSG00000130707	ENSG00000130707	ENSG00000130707	ASS1	Cluster 1	FA beta-oxidation	argininosuccinate synthase 1 [Source:HGNC Symbol;Acc:HGNC:758]
	ENSG00000130731	ENSG00000130731		METTL26	Cluster 1	FA beta-oxidation	methyltransferase like 26 [Source:HGNC Symbol;Acc:HGNC:14141]
	ENSG00000131069	ENSG00000131069	ENSG00000131069	ACSS2	Cluster 1	FA beta-oxidation	acyl-CoA synthetase short chain family member 2 [Source:HGNC Symbol;Acc:HGNC:15814]
	ENSG00000133835	ENSG00000133835	ENSG00000133835	HSD17B4	Cluster 1	FA beta-oxidation	hydroxysteroid 17-beta dehydrogenase 4 [Source:HGNC Symbol;Acc:HGNC:5213]
	ENSG00000135940	ENSG00000135940	ENSG00000135940	COX5B	Cluster 1	FA beta-oxidation	cytochrome c oxidase subunit 5B [Source:HGNC Symbol;Acc:HGNC:2269]
	ENSG00000136143	ENSG00000136143	ENSG00000136143	SUCLA2	Cluster 1	FA beta-oxidation	succinate-CoA ligase ADP-forming beta subunit [Source:HGNC Symbol;Acc:HGNC:11448]
	ENSG00000136261	ENSG00000136261	ENSG00000136261	BZW2	Cluster 1	FA beta-oxidation	basic leucine zipper and W2 domains 2 [Source:HGNC Symbol;Acc:HGNC:18808]
	ENSG00000136732	ENSG00000136732	ENSG00000136732	GYPC	Cluster 1	FA beta-oxidation	glycophorin C (Gerbich blood group) [Source:HGNC Symbol;Acc:HGNC:4704]
	ENSG00000137288	ENSG00000137288		UQCC2	Cluster 1	FA beta-oxidation	ubiquinol-cytochrome c reductase complex assembly factor 2 [Source:HGNC Symbol;Acc:HGNC:21237]
	ENSG00000137806	ENSG00000137806	ENSG00000137806	NDUFAF1	Cluster 1	FA beta-oxidation	NADH:ubiquinone oxidoreductase complex assembly factor 1 [Source:HGNC Symbol;Acc:HGNC:18828]
	ENSG00000137992	ENSG00000137992	ENSG00000137992	DBT	Cluster 1	FA beta-oxidation	dihydrolipoamide branched chain transacylase E2 [Source:HGNC Symbol;Acc:HGNC:2698]
	ENSG00000138029	ENSG00000138029	ENSG00000138029	HADHB	Cluster 1	FA beta-oxidation	hydroxyacyl-CoA dehydrogenase trifunctional multienzyme complex subunit beta [Source:HGNC Symbol;Acc:HGNC:4803]
	ENSG00000138413	ENSG00000138413	ENSG00000138413	IDH1	Cluster 1	FA beta-oxidation	isocitrate dehydrogenase (NADP(+)) 1, cytosolic [Source:HGNC Symbol;Acc:HGNC:5382]
	ENSG00000138796	ENSG00000138796	ENSG00000138796	HADH	Cluster 1	FA beta-oxidation	hydroxyacyl-CoA dehydrogenase [Source:HGNC Symbol;Acc:HGNC:4799]
	ENSG00000140365	ENSG00000140365	ENSG00000140365	COMMD4	Cluster 1	FA beta-oxidation	COMM domain containing 4 [Source:HGNC Symbol;Acc:HGNC:26027]
	ENSG00000140374	ENSG00000140374	ENSG00000140374	ETFA	Cluster 1	FA beta-oxidation	electron transfer flavoprotein subunit alpha [Source:HGNC Symbol;Acc:HGNC:3481]
	ENSG00000141295	ENSG00000141295	ENSG00000141295	SCRN2	Cluster 1	FA beta-oxidation	secernin 2 [Source:HGNC Symbol;Acc:HGNC:30381]
	ENSG00000142546	ENSG00000142546	ENSG00000142546	NOSIP	Cluster 1	FA beta-oxidation	nitric oxide synthase interacting protein [Source:HGNC Symbol;Acc:HGNC:17946]
	ENSG00000142655	ENSG00000142655	ENSG00000142655	PEX14	Cluster 1	FA beta-oxidation	peroxisomal biogenesis factor 14 [Source:HGNC Symbol;Acc:HGNC:8856]
	ENSG00000143149	ENSG00000143149	ENSG00000143149	ALDH9A1	Cluster 1	FA beta-oxidation	aldehyde dehydrogenase 9 family member A1 [Source:HGNC Symbol;Acc:HGNC:412]
	ENSG00000144908	ENSG00000144908	ENSG00000144908	ALDH1L1	Cluster 1	FA beta-oxidation	aldehyde dehydrogenase 1 family member L1 [Source:HGNC Symbol;Acc:HGNC:3978]
	ENSG00000145901	ENSG00000145901	ENSG00000145901	TNIP1	Cluster 1	FA beta-oxidation	TNFAIP3 interacting protein 1 [Source:HGNC Symbol;Acc:HGNC:16903]
	ENSG00000146540	ENSG00000146540		C7orf50	Cluster 1	FA beta-oxidation	chromosome 7 open reading frame 50 [Source:HGNC Symbol;Acc:HGNC:22421]
	ENSG00000149809	ENSG00000149809	ENSG00000149809	TM7SF2	Cluster 1	FA beta-oxidation	transmembrane 7 superfamily member 2 [Source:HGNC Symbol;Acc:HGNC:11863]
	ENSG00000150768	ENSG00000150768	ENSG00000150768	DLAT	Cluster 1	FA beta-oxidation	dihydrolipoamide S-acetyltransferase [Source:HGNC Symbol;Acc:HGNC:2896]
	ENSG00000151413	ENSG00000151413	ENSG00000151413	NUBPL	Cluster 1	FA beta-oxidation	nucleotide binding protein like [Source:HGNC Symbol;Acc:HGNC:20278]
	ENSG00000151806	ENSG00000151806	ENSG00000151806	GUF1	Cluster 1	FA beta-oxidation	GUF1 homolog, GTPase [Source:HGNC Symbol;Acc:HGNC:25799]
	ENSG00000153130	ENSG00000153130	ENSG00000153130	SCOC	Cluster 1	FA beta-oxidation	short coiled-coil protein [Source:HGNC Symbol;Acc:HGNC:20335]
	ENSG00000155115	ENSG00000155115	ENSG00000155115	GTF3C6	Cluster 1	FA beta-oxidation	general transcription factor IIIC subunit 6 [Source:HGNC Symbol;Acc:HGNC:20872]
	ENSG00000155368	ENSG00000155368	ENSG00000155368	DBI	Cluster 1	FA beta-oxidation	diazepam binding inhibitor, acyl-CoA binding protein [Source:HGNC Symbol;Acc:HGNC:2690]
	ENSG00000155380	ENSG00000155380	ENSG00000155380	SLC16A1	Cluster 1	FA beta-oxidation	solute carrier family 16 member 1 [Source:HGNC Symbol;Acc:HGNC:10922]
	ENSG00000157184	ENSG00000157184	ENSG00000157184	CPT2	Cluster 1	FA beta-oxidation	carnitine palmitoyltransferase 2 [Source:HGNC Symbol;Acc:HGNC:2330]
	ENSG00000158828	ENSG00000158828	ENSG00000158828	PINK1	Cluster 1	FA beta-oxidation	PTEN induced kinase 1 [Source:HGNC Symbol;Acc:HGNC:14581]
	ENSG00000158856	ENSG00000158856		DMTN	Cluster 1	FA beta-oxidation	dematin actin binding protein [Source:HGNC Symbol;Acc:HGNC:3382]
	ENSG00000158882	ENSG00000158882	ENSG00000158882	TOMM40L	Cluster 1	FA beta-oxidation	translocase of outer mitochondrial membrane 40 like [Source:HGNC Symbol;Acc:HGNC:25756]
	ENSG00000159423	ENSG00000159423	ENSG00000159423	ALDH4A1	Cluster 1	FA beta-oxidation	aldehyde dehydrogenase 4 family member A1 [Source:HGNC Symbol;Acc:HGNC:406]
	ENSG00000160194	ENSG00000160194	ENSG00000160194	NDUFV3	Cluster 1	FA beta-oxidation	NADH:ubiquinone oxidoreductase subunit V3 [Source:HGNC Symbol;Acc:HGNC:7719]
	ENSG00000160221	ENSG00000160221		GATD3A	Cluster 1	FA beta-oxidation	glutamine amidotransferase like class 1 domain containing 3A [Source:HGNC Symbol;Acc:HGNC:1273]
	ENSG00000160703	ENSG00000160703	ENSG00000160703	NLRX1	Cluster 1	FA beta-oxidation	NLR family member X1 [Source:HGNC Symbol;Acc:HGNC:29890]
	ENSG00000164896	ENSG00000164896	ENSG00000164896	FASTK	Cluster 1	FA beta-oxidation	Fas activated serine/threonine kinase [Source:HGNC Symbol;Acc:HGNC:24676]
	ENSG00000164919	ENSG00000164919	ENSG00000164919	COX6C	Cluster 1	FA beta-oxidation	cytochrome c oxidase subunit 6C [Source:HGNC Symbol;Acc:HGNC:2285]
	ENSG00000165672	ENSG00000165672	ENSG00000165672	PRDX3	Cluster 1	FA beta-oxidation	peroxiredoxin 3 [Source:HGNC Symbol;Acc:HGNC:9354]
	ENSG00000166123	ENSG00000166123	ENSG00000166123	GPT2	Cluster 1	FA beta-oxidation	glutamic--pyruvic transaminase 2 [Source:HGNC Symbol;Acc:HGNC:18062]
	ENSG00000166228	ENSG00000166228	ENSG00000166228	PCBD1	Cluster 1	FA beta-oxidation	pterin-4 alpha-carbinolamine dehydratase 1 [Source:HGNC Symbol;Acc:HGNC:8646]
	ENSG00000166816	ENSG00000166816	ENSG00000166816	LDHD	Cluster 1	FA beta-oxidation	lactate dehydrogenase D [Source:HGNC Symbol;Acc:HGNC:19708]
	ENSG00000167136	ENSG00000167136	ENSG00000167136	ENDOG	Cluster 1	FA beta-oxidation	endonuclease G [Source:HGNC Symbol;Acc:HGNC:3346]
	ENSG00000167315	ENSG00000167315	ENSG00000167315	ACAA2	Cluster 1	FA beta-oxidation	acetyl-CoA acyltransferase 2 [Source:HGNC Symbol;Acc:HGNC:83]
	ENSG00000167588	ENSG00000167588	ENSG00000167588	GPD1	Cluster 1	FA beta-oxidation	glycerol-3-phosphate dehydrogenase 1 [Source:HGNC Symbol;Acc:HGNC:4455]
	ENSG00000167676	ENSG00000167676		PLIN4	Cluster 1	FA beta-oxidation	perilipin 4 [Source:HGNC Symbol;Acc:HGNC:29393]
	ENSG00000167701	ENSG00000167701	ENSG00000167701	GPT	Cluster 1	FA beta-oxidation	glutamic--pyruvic transaminase [Source:HGNC Symbol;Acc:HGNC:4552]
	ENSG00000167815	ENSG00000167815	ENSG00000167815	PRDX2	Cluster 1	FA beta-oxidation	peroxiredoxin 2 [Source:HGNC Symbol;Acc:HGNC:9353]
	ENSG00000167965	ENSG00000167965		MLST8	Cluster 1	FA beta-oxidation	MTOR associated protein, LST8 homolog [Source:HGNC Symbol;Acc:HGNC:24825]
	ENSG00000167969	ENSG00000167969		ECI1	Cluster 1	FA beta-oxidation	enoyl-CoA delta isomerase 1 [Source:HGNC Symbol;Acc:HGNC:2703]
	ENSG00000170291	ENSG00000170291		ELP5	Cluster 1	FA beta-oxidation	elongator acetyltransferase complex subunit 5 [Source:HGNC Symbol;Acc:HGNC:30617]
	ENSG00000171503	ENSG00000171503	ENSG00000171503	ETFDH	Cluster 1	FA beta-oxidation	electron transfer flavoprotein dehydrogenase [Source:HGNC Symbol;Acc:HGNC:3483]
	ENSG00000173085	ENSG00000173085	ENSG00000173085	COQ2	Cluster 1	FA beta-oxidation	coenzyme Q2, polyprenyltransferase [Source:HGNC Symbol;Acc:HGNC:25223]
	ENSG00000173171	ENSG00000173171	ENSG00000173171	MTX1	Cluster 1	FA beta-oxidation	metaxin 1 [Source:HGNC Symbol;Acc:HGNC:7504]
	ENSG00000173660	ENSG00000173660	ENSG00000173660	UQCRH	Cluster 1	FA beta-oxidation	ubiquinol-cytochrome c reductase hinge protein [Source:HGNC Symbol;Acc:HGNC:12590]
	ENSG00000175756	ENSG00000175756	ENSG00000175756	AURKAIP1	Cluster 1	FA beta-oxidation	aurora kinase A interacting protein 1 [Source:HGNC Symbol;Acc:HGNC:24114]
	ENSG00000176340	ENSG00000176340	ENSG00000176340	COX8A	Cluster 1	FA beta-oxidation	cytochrome c oxidase subunit 8A [Source:HGNC Symbol;Acc:HGNC:2294]
	ENSG00000178537	ENSG00000178537	ENSG00000178537	SLC25A20	Cluster 1	FA beta-oxidation	solute carrier family 25 member 20 [Source:HGNC Symbol;Acc:HGNC:1421]
	ENSG00000179271	ENSG00000179271	ENSG00000179271	GADD45GIP1	Cluster 1	FA beta-oxidation	GADD45G interacting protein 1 [Source:HGNC Symbol;Acc:HGNC:29996]
	ENSG00000179526	ENSG00000179526	ENSG00000179526	SHARPIN	Cluster 1	FA beta-oxidation	SHANK associated RH domain interactor [Source:HGNC Symbol;Acc:HGNC:25321]
	ENSG00000181192	ENSG00000181192	ENSG00000181192	DHTKD1	Cluster 1	FA beta-oxidation	dehydrogenase E1 and transketolase domain containing 1 [Source:HGNC Symbol;Acc:HGNC:23537]
	ENSG00000182054	ENSG00000182054	ENSG00000182054	IDH2	Cluster 1	FA beta-oxidation	isocitrate dehydrogenase (NADP(+)) 2, mitochondrial [Source:HGNC Symbol;Acc:HGNC:5383]
	ENSG00000182154	ENSG00000182154	ENSG00000182154	MRPL41	Cluster 1	FA beta-oxidation	mitochondrial ribosomal protein L41 [Source:HGNC Symbol;Acc:HGNC:14492]
	ENSG00000182512	ENSG00000182512	ENSG00000182512	GLRX5	Cluster 1	FA beta-oxidation	glutaredoxin 5 [Source:HGNC Symbol;Acc:HGNC:20134]
	ENSG00000183549	ENSG00000183549	ENSG00000183549	ACSM5	Cluster 1	FA beta-oxidation	acyl-CoA synthetase medium chain family member 5 [Source:HGNC Symbol;Acc:HGNC:26060]
	ENSG00000184207	ENSG00000184207		PGP	Cluster 1	FA beta-oxidation	phosphoglycolate phosphatase [Source:HGNC Symbol;Acc:HGNC:8909]
	ENSG00000184227	ENSG00000184227	ENSG00000184227	ACOT1	Cluster 1	FA beta-oxidation	acyl-CoA thioesterase 1 [Source:HGNC Symbol;Acc:HGNC:33128]
	ENSG00000185813	ENSG00000185813	ENSG00000185813	PCYT2	Cluster 1	FA beta-oxidation	phosphate cytidylyltransferase 2, ethanolamine [Source:HGNC Symbol;Acc:HGNC:8756]
	ENSG00000186205	ENSG00000186205		MARC1	Cluster 1	FA beta-oxidation	mitochondrial amidoxime reducing component 1 [Source:HGNC Symbol;Acc:HGNC:26189]
	ENSG00000198130	ENSG00000198130	ENSG00000198130	HIBCH	Cluster 1	FA beta-oxidation	3-hydroxyisobutyryl-CoA hydrolase [Source:HGNC Symbol;Acc:HGNC:4908]
	ENSG00000198363	ENSG00000198363	ENSG00000198363	ASPH	Cluster 1	FA beta-oxidation	aspartate beta-hydroxylase [Source:HGNC Symbol;Acc:HGNC:757]
	ENSG00000198624	ENSG00000198624	ENSG00000198624	CCDC69	Cluster 1	FA beta-oxidation	coiled-coil domain containing 69 [Source:HGNC Symbol;Acc:HGNC:24487]
	ENSG00000198836	ENSG00000198836	ENSG00000198836	OPA1	Cluster 1	FA beta-oxidation	OPA1, mitochondrial dynamin like GTPase [Source:HGNC Symbol;Acc:HGNC:8140]
	ENSG00000204316	ENSG00000204316	ENSG00000204316	MRPL38	Cluster 1	FA beta-oxidation	mitochondrial ribosomal protein L38 [Source:HGNC Symbol;Acc:HGNC:14033]
	ENSG00000205707	ENSG00000205707		ETFRF1	Cluster 1	FA beta-oxidation	electron transfer flavoprotein regulatory factor 1 [Source:HGNC Symbol;Acc:HGNC:27052]
	ENSG00000224051	ENSG00000224051		CPTP	Cluster 1	FA beta-oxidation	ceramide-1-phosphate transfer protein [Source:HGNC Symbol;Acc:HGNC:28116]
	ENSG00000233276	ENSG00000233276	ENSG00000233276	GPX1	Cluster 1	FA beta-oxidation	glutathione peroxidase 1 [Source:HGNC Symbol;Acc:HGNC:4553]
	ENSG00000248098	ENSG00000248098	ENSG00000248098	BCKDHA	Cluster 1	FA beta-oxidation	branched chain keto acid dehydrogenase E1, alpha polypeptide [Source:HGNC Symbol;Acc:HGNC:986]
	ENSG00000250479	ENSG00000250479		CHCHD10	Cluster 1	FA beta-oxidation	coiled-coil-helix-coiled-coil-helix domain containing 10 [Source:HGNC Symbol;Acc:HGNC:15559]
	ENSG00000262814	ENSG00000262814	ENSG00000262814	MRPL12	Cluster 1	FA beta-oxidation	mitochondrial ribosomal protein L12 [Source:HGNC Symbol;Acc:HGNC:10378]
	ENSG00000069535	ENSG00000069535	ENSG00000069535	MAOB	Cluster 1	FA beta-oxidation	monoamine oxidase B [Source:HGNC Symbol;Acc:HGNC:6834]
	ENSG00000187051	ENSG00000187051	ENSG00000187051	RPS19BP1	Cluster 1	FA beta-oxidation	ribosomal protein S19 binding protein 1 [Source:HGNC Symbol;Acc:HGNC:28749]
	ENSG00000100097		ENSG00000100097	LGALS1	Cluster 1	FA beta-oxidation	galectin 1 [Source:HGNC Symbol;Acc:HGNC:6561]
	ENSG00000100300	ENSG00000100300	ENSG00000100300	TSPO	Cluster 1	FA beta-oxidation	translocator protein [Source:HGNC Symbol;Acc:HGNC:1158]
	ENSG00000131828	ENSG00000131828	ENSG00000131828	PDHA1	Cluster 1	FA beta-oxidation	pyruvate dehydrogenase E1 alpha 1 subunit [Source:HGNC Symbol;Acc:HGNC:8806]
	ENSG00000172893	ENSG00000172893	ENSG00000172893	DHCR7	Cluster 1	FA beta-oxidation	7-dehydrocholesterol reductase [Source:HGNC Symbol;Acc:HGNC:2860]
	ENSG00000164068	ENSG00000164068	ENSG00000164068	RNF123	Cluster 1	FA beta-oxidation	ring finger protein 123 [Source:HGNC Symbol;Acc:HGNC:21148]
	ENSG00000152749	ENSG00000152749	ENSG00000152749	GPR180	Cluster 1	FA beta-oxidation	G protein-coupled receptor 180 [Source:HGNC Symbol;Acc:HGNC:28899]
	ENSG00000146476	ENSG00000146476		ARMT1	Cluster 1	FA beta-oxidation	acidic residue methyltransferase 1 [Source:HGNC Symbol;Acc:HGNC:17872]
	ENSG00000183785	ENSG00000183785	ENSG00000183785	TUBA8	Cluster 1	FA beta-oxidation	tubulin alpha 8 [Source:HGNC Symbol;Acc:HGNC:12410]
	ENSG00000133265	ENSG00000133265	ENSG00000133265	HSPBP1	Cluster 1	FA beta-oxidation	HSPA (Hsp70) binding protein 1 [Source:HGNC Symbol;Acc:HGNC:24989]
	ENSG00000101220	ENSG00000101220		C20orf27	Cluster 1	FA beta-oxidation	chromosome 20 open reading frame 27 [Source:HGNC Symbol;Acc:HGNC:15873]
	ENSG00000157600	ENSG00000157600	ENSG00000157600	TMEM164	Cluster 1	FA beta-oxidation	transmembrane protein 164 [Source:HGNC Symbol;Acc:HGNC:26217]
	ENSG00000151365	ENSG00000151365	ENSG00000151365	THRSP	Cluster 1	FA beta-oxidation	thyroid hormone responsive [Source:HGNC Symbol;Acc:HGNC:11800]
	ENSG00000160285	ENSG00000160285	ENSG00000160285	LSS	Cluster 1	FA beta-oxidation	lanosterol synthase [Source:HGNC Symbol;Acc:HGNC:6708]
	ENSG00000171714	ENSG00000171714		ANO5	Cluster 1	FA beta-oxidation	anoctamin 5 [Source:HGNC Symbol;Acc:HGNC:27337]
	ENSG00000130313	ENSG00000130313	ENSG00000130313	PGLS	Cluster 1	FA beta-oxidation	6-phosphogluconolactonase [Source:HGNC Symbol;Acc:HGNC:8903]
	ENSG00000105221	ENSG00000105221	ENSG00000105221	AKT2	Cluster 1	FA beta-oxidation	AKT serine/threonine kinase 2 [Source:HGNC Symbol;Acc:HGNC:392]
	ENSG00000130159	ENSG00000130159	ENSG00000130159	ECSIT	Cluster 1	FA beta-oxidation	ECSIT signalling integrator [Source:HGNC Symbol;Acc:HGNC:29548]
	ENSG00000187954	ENSG00000187954	ENSG00000187954	CYHR1	Cluster 1	FA beta-oxidation	cysteine and histidine rich 1 [Source:HGNC Symbol;Acc:HGNC:17806]
	ENSG00000006042	ENSG00000006042	ENSG00000006042	TMEM98	Cluster 2	EM organization	transmembrane protein 98 [Source:HGNC Symbol;Acc:HGNC:24529]
	ENSG00000006210	ENSG00000006210	ENSG00000006210	CX3CL1	Cluster 2	EM organization	C-X3-C motif chemokine ligand 1 [Source:HGNC Symbol;Acc:HGNC:10647]
	ENSG00000011028	ENSG00000011028	ENSG00000011028	MRC2	Cluster 2	EM organization	mannose receptor C type 2 [Source:HGNC Symbol;Acc:HGNC:16875]
	ENSG00000011465	ENSG00000011465	ENSG00000011465	DCN	Cluster 2	EM organization	decorin [Source:HGNC Symbol;Acc:HGNC:2705]
	ENSG00000018408	ENSG00000018408	ENSG00000018408	WWTR1	Cluster 2	EM organization	WW domain containing transcription regulator 1 [Source:HGNC Symbol;Acc:HGNC:24042]
	ENSG00000026025	ENSG00000026025	ENSG00000026025	VIM	Cluster 2	EM organization	vimentin [Source:HGNC Symbol;Acc:HGNC:12692]
	ENSG00000026508	ENSG00000026508	ENSG00000026508	CD44	Cluster 2	EM organization	CD44 molecule (Indian blood group) [Source:HGNC Symbol;Acc:HGNC:1681]
	ENSG00000028137	ENSG00000028137	ENSG00000028137	TNFRSF1B	Cluster 2	EM organization	TNF receptor superfamily member 1B [Source:HGNC Symbol;Acc:HGNC:11917]
	ENSG00000035862	ENSG00000035862	ENSG00000035862	TIMP2	Cluster 2	EM organization	TIMP metallopeptidase inhibitor 2 [Source:HGNC Symbol;Acc:HGNC:11821]
	ENSG00000038427	ENSG00000038427	ENSG00000038427	VCAN	Cluster 2	EM organization	versican [Source:HGNC Symbol;Acc:HGNC:2464]
	ENSG00000041982	ENSG00000041982	ENSG00000041982	TNC	Cluster 2	EM organization	tenascin C [Source:HGNC Symbol;Acc:HGNC:5318]
	ENSG00000049323	ENSG00000049323	ENSG00000049323	LTBP1	Cluster 2	EM organization	latent transforming growth factor beta binding protein 1 [Source:HGNC Symbol;Acc:HGNC:6714]
	ENSG00000052126	ENSG00000052126	ENSG00000052126	PLEKHA5	Cluster 2	EM organization	pleckstrin homology domain containing A5 [Source:HGNC Symbol;Acc:HGNC:30036]
	ENSG00000061918	ENSG00000061918		GUCY1B1	Cluster 2	EM organization	guanylate cyclase 1 soluble subunit beta 1 [Source:HGNC Symbol;Acc:HGNC:4687]
	ENSG00000065809	ENSG00000065809	ENSG00000065809	FAM107B	Cluster 2	EM organization	family with sequence similarity 107 member B [Source:HGNC Symbol;Acc:HGNC:23726]
	ENSG00000071246	ENSG00000071246	ENSG00000071246	VASH1	Cluster 2	EM organization	vasohibin 1 [Source:HGNC Symbol;Acc:HGNC:19964]
	ENSG00000071967	ENSG00000071967	ENSG00000071967	CYBRD1	Cluster 2	EM organization	cytochrome b reductase 1 [Source:HGNC Symbol;Acc:HGNC:20797]
	ENSG00000072110	ENSG00000072110	ENSG00000072110	ACTN1	Cluster 2	EM organization	actinin alpha 1 [Source:HGNC Symbol;Acc:HGNC:163]
	ENSG00000072952	ENSG00000072952	ENSG00000072952	MRVI1	Cluster 2	EM organization	murine retrovirus integration site 1 homolog [Source:HGNC Symbol;Acc:HGNC:7237]
	ENSG00000074181	ENSG00000074181	ENSG00000074181	NOTCH3	Cluster 2	EM organization	notch 3 [Source:HGNC Symbol;Acc:HGNC:7883]
	ENSG00000074527	ENSG00000074527	ENSG00000074527	NTN4	Cluster 2	EM organization	netrin 4 [Source:HGNC Symbol;Acc:HGNC:13658]
	ENSG00000075624	ENSG00000075624	ENSG00000075624	ACTB	Cluster 2	EM organization	actin beta [Source:HGNC Symbol;Acc:HGNC:132]
	ENSG00000076706	ENSG00000076706	ENSG00000076706	MCAM	Cluster 2	EM organization	melanoma cell adhesion molecule [Source:HGNC Symbol;Acc:HGNC:6934]
	ENSG00000077238	ENSG00000077238	ENSG00000077238	IL4R	Cluster 2	EM organization	interleukin 4 receptor [Source:HGNC Symbol;Acc:HGNC:6015]
	ENSG00000082438	ENSG00000082438	ENSG00000082438	COBLL1	Cluster 2	EM organization	cordon-bleu WH2 repeat protein like 1 [Source:HGNC Symbol;Acc:HGNC:23571]
	ENSG00000083857	ENSG00000083857		FAT1	Cluster 2	EM organization	FAT atypical cadherin 1 [Source:HGNC Symbol;Acc:HGNC:3595]
	ENSG00000087077	ENSG00000087077	ENSG00000087077	TRIP6	Cluster 2	EM organization	thyroid hormone receptor interactor 6 [Source:HGNC Symbol;Acc:HGNC:12311]
	ENSG00000087303	ENSG00000087303	ENSG00000087303	NID2	Cluster 2	EM organization	nidogen 2 [Source:HGNC Symbol;Acc:HGNC:13389]
	ENSG00000089327	ENSG00000089327	ENSG00000089327	FXYD5	Cluster 2	EM organization	FXYD domain containing ion transport regulator 5 [Source:HGNC Symbol;Acc:HGNC:4029]
	ENSG00000090006	ENSG00000090006	ENSG00000090006	LTBP4	Cluster 2	EM organization	latent transforming growth factor beta binding protein 4 [Source:HGNC Symbol;Acc:HGNC:6717]
	ENSG00000090924	ENSG00000090924	ENSG00000090924	PLEKHG2	Cluster 2	EM organization	pleckstrin homology and RhoGEF domain containing G2 [Source:HGNC Symbol;Acc:HGNC:29515]
	ENSG00000091986	ENSG00000091986	ENSG00000091986	CCDC80	Cluster 2	EM organization	coiled-coil domain containing 80 [Source:HGNC Symbol;Acc:HGNC:30649]
	ENSG00000100345	ENSG00000100345	ENSG00000100345	MYH9	Cluster 2	EM organization	myosin heavy chain 9 [Source:HGNC Symbol;Acc:HGNC:7579]
	ENSG00000100626	ENSG00000100626		GALNT16	Cluster 2	EM organization	polypeptide N-acetylgalactosaminyltransferase 16 [Source:HGNC Symbol;Acc:HGNC:23233]
	ENSG00000100644	ENSG00000100644	ENSG00000100644	HIF1A	Cluster 2	EM organization	hypoxia inducible factor 1 subunit alpha [Source:HGNC Symbol;Acc:HGNC:4910]
	ENSG00000101335	ENSG00000101335	ENSG00000101335	MYL9	Cluster 2	EM organization	myosin light chain 9 [Source:HGNC Symbol;Acc:HGNC:15754]
	ENSG00000103742	ENSG00000103742		IGDCC4	Cluster 2	EM organization	immunoglobulin superfamily DCC subclass member 4 [Source:HGNC Symbol;Acc:HGNC:13770]
	ENSG00000103966	ENSG00000103966	ENSG00000103966	EHD4	Cluster 2	EM organization	EH domain containing 4 [Source:HGNC Symbol;Acc:HGNC:3245]
	ENSG00000104324	ENSG00000104324		CPQ	Cluster 2	EM organization	carboxypeptidase Q [Source:HGNC Symbol;Acc:HGNC:16910]
	ENSG00000104419	ENSG00000104419	ENSG00000104419	NDRG1	Cluster 2	EM organization	N-myc downstream regulated 1 [Source:HGNC Symbol;Acc:HGNC:7679]
	ENSG00000104728	ENSG00000104728	ENSG00000104728	ARHGEF10	Cluster 2	EM organization	Rho guanine nucleotide exchange factor 10 [Source:HGNC Symbol;Acc:HGNC:14103]
	ENSG00000105137	ENSG00000105137	ENSG00000105137	SYDE1	Cluster 2	EM organization	synapse defective Rho GTPase homolog 1 [Source:HGNC Symbol;Acc:HGNC:25824]
	ENSG00000106333	ENSG00000106333	ENSG00000106333	PCOLCE	Cluster 2	EM organization	procollagen C-endopeptidase enhancer [Source:HGNC Symbol;Acc:HGNC:8738]
	ENSG00000106546	ENSG00000106546	ENSG00000106546	AHR	Cluster 2	EM organization	aryl hydrocarbon receptor [Source:HGNC Symbol;Acc:HGNC:348]
	ENSG00000106723	ENSG00000106723	ENSG00000106723	SPIN1	Cluster 2	EM organization	spindlin 1 [Source:HGNC Symbol;Acc:HGNC:11243]
	ENSG00000106819	ENSG00000106819	ENSG00000106819	ASPN	Cluster 2	EM organization	asporin [Source:HGNC Symbol;Acc:HGNC:14872]
	ENSG00000106823	ENSG00000106823	ENSG00000106823	ECM2	Cluster 2	EM organization	extracellular matrix protein 2 [Source:HGNC Symbol;Acc:HGNC:3154]
	ENSG00000107819	ENSG00000107819	ENSG00000107819	SFXN3	Cluster 2	EM organization	sideroflexin 3 [Source:HGNC Symbol;Acc:HGNC:16087]
	ENSG00000108679	ENSG00000108679	ENSG00000108679	LGALS3BP	Cluster 2	EM organization	galectin 3 binding protein [Source:HGNC Symbol;Acc:HGNC:6564]
	ENSG00000108821	ENSG00000108821	ENSG00000108821	COL1A1	Cluster 2	EM organization	collagen type I alpha 1 chain [Source:HGNC Symbol;Acc:HGNC:2197]
	ENSG00000109113	ENSG00000109113	ENSG00000109113	RAB34	Cluster 2	EM organization	RAB34, member RAS oncogene family [Source:HGNC Symbol;Acc:HGNC:16519]
	ENSG00000109610	ENSG00000109610	ENSG00000109610	SOD3	Cluster 2	EM organization	superoxide dismutase 3 [Source:HGNC Symbol;Acc:HGNC:11181]
	ENSG00000110719	ENSG00000110719	ENSG00000110719	TCIRG1	Cluster 2	EM organization	T cell immune regulator 1, ATPase H+ transporting V0 subunit a3 [Source:HGNC Symbol;Acc:HGNC:11647]
	ENSG00000111348	ENSG00000111348	ENSG00000111348	ARHGDIB	Cluster 2	EM organization	Rho GDP dissociation inhibitor beta [Source:HGNC Symbol;Acc:HGNC:679]
	ENSG00000111799	ENSG00000111799	ENSG00000111799	COL12A1	Cluster 2	EM organization	collagen type XII alpha 1 chain [Source:HGNC Symbol;Acc:HGNC:2188]
	ENSG00000112902	ENSG00000112902	ENSG00000112902	SEMA5A	Cluster 2	EM organization	semaphorin 5A [Source:HGNC Symbol;Acc:HGNC:10736]
	ENSG00000112977	ENSG00000112977	ENSG00000112977	DAP	Cluster 2	EM organization	death associated protein [Source:HGNC Symbol;Acc:HGNC:2672]
	ENSG00000113070	ENSG00000113070	ENSG00000113070	HBEGF	Cluster 2	EM organization	heparin binding EGF like growth factor [Source:HGNC Symbol;Acc:HGNC:3059]
	ENSG00000113140	ENSG00000113140	ENSG00000113140	SPARC	Cluster 2	EM organization	secreted protein acidic and cysteine rich [Source:HGNC Symbol;Acc:HGNC:11219]
	ENSG00000113296	ENSG00000113296	ENSG00000113296	THBS4	Cluster 2	EM organization	thrombospondin 4 [Source:HGNC Symbol;Acc:HGNC:11788]
	ENSG00000114353	ENSG00000114353	ENSG00000114353	GNAI2	Cluster 2	EM organization	G protein subunit alpha i2 [Source:HGNC Symbol;Acc:HGNC:4385]
	ENSG00000114450	ENSG00000114450	ENSG00000114450	GNB4	Cluster 2	EM organization	G protein subunit beta 4 [Source:HGNC Symbol;Acc:HGNC:20731]
	ENSG00000114698	ENSG00000114698	ENSG00000114698	PLSCR4	Cluster 2	EM organization	phospholipid scramblase 4 [Source:HGNC Symbol;Acc:HGNC:16497]
	ENSG00000115414	ENSG00000115414	ENSG00000115414	FN1	Cluster 2	EM organization	fibronectin 1 [Source:HGNC Symbol;Acc:HGNC:3778]
	ENSG00000115594	ENSG00000115594	ENSG00000115594	IL1R1	Cluster 2	EM organization	interleukin 1 receptor type 1 [Source:HGNC Symbol;Acc:HGNC:5993]
	ENSG00000115935	ENSG00000115935	ENSG00000115935	WIPF1	Cluster 2	EM organization	WAS/WASL interacting protein family member 1 [Source:HGNC Symbol;Acc:HGNC:12736]
	ENSG00000116132	ENSG00000116132	ENSG00000116132	PRRX1	Cluster 2	EM organization	paired related homeobox 1 [Source:HGNC Symbol;Acc:HGNC:9142]
	ENSG00000117143	ENSG00000117143	ENSG00000117143	UAP1	Cluster 2	EM organization	UDP-N-acetylglucosamine pyrophosphorylase 1 [Source:HGNC Symbol;Acc:HGNC:12457]
	ENSG00000117519	ENSG00000117519	ENSG00000117519	CNN3	Cluster 2	EM organization	calponin 3 [Source:HGNC Symbol;Acc:HGNC:2157]
	ENSG00000118257	ENSG00000118257	ENSG00000118257	NRP2	Cluster 2	EM organization	neuropilin 2 [Source:HGNC Symbol;Acc:HGNC:8005]
	ENSG00000118503	ENSG00000118503	ENSG00000118503	TNFAIP3	Cluster 2	EM organization	TNF alpha induced protein 3 [Source:HGNC Symbol;Acc:HGNC:11896]
	ENSG00000118508	ENSG00000118508	ENSG00000118508	RAB32	Cluster 2	EM organization	RAB32, member RAS oncogene family [Source:HGNC Symbol;Acc:HGNC:9772]
	ENSG00000122694	ENSG00000122694		GLIPR2	Cluster 2	EM organization	GLI pathogenesis related 2 [Source:HGNC Symbol;Acc:HGNC:18007]
	ENSG00000123243	ENSG00000123243	ENSG00000123243	ITIH5	Cluster 2	EM organization	inter-alpha-trypsin inhibitor heavy chain family member 5 [Source:HGNC Symbol;Acc:HGNC:21449]
	ENSG00000123384	ENSG00000123384	ENSG00000123384	LRP1	Cluster 2	EM organization	LDL receptor related protein 1 [Source:HGNC Symbol;Acc:HGNC:6692]
	ENSG00000124212	ENSG00000124212	ENSG00000124212	PTGIS	Cluster 2	EM organization	prostaglandin I2 synthase [Source:HGNC Symbol;Acc:HGNC:9603]
	ENSG00000125753	ENSG00000125753	ENSG00000125753	VASP	Cluster 2	EM organization	vasodilator stimulated phosphoprotein [Source:HGNC Symbol;Acc:HGNC:12652]
	ENSG00000129009	ENSG00000129009	ENSG00000129009	ISLR	Cluster 2	EM organization	immunoglobulin superfamily containing leucine rich repeat [Source:HGNC Symbol;Acc:HGNC:6133]
	ENSG00000130164	ENSG00000130164	ENSG00000130164	LDLR	Cluster 2	EM organization	low density lipoprotein receptor [Source:HGNC Symbol;Acc:HGNC:6547]
	ENSG00000130635	ENSG00000130635	ENSG00000130635	COL5A1	Cluster 2	EM organization	collagen type V alpha 1 chain [Source:HGNC Symbol;Acc:HGNC:2209]
	ENSG00000131016	ENSG00000131016	ENSG00000131016	AKAP12	Cluster 2	EM organization	A-kinase anchoring protein 12 [Source:HGNC Symbol;Acc:HGNC:370]
	ENSG00000131471	ENSG00000131471	ENSG00000131471	AOC3	Cluster 2	EM organization	amine oxidase, copper containing 3 [Source:HGNC Symbol;Acc:HGNC:550]
	ENSG00000131873	ENSG00000131873	ENSG00000131873	CHSY1	Cluster 2	EM organization	chondroitin sulfate synthase 1 [Source:HGNC Symbol;Acc:HGNC:17198]
	ENSG00000132561	ENSG00000132561	ENSG00000132561	MATN2	Cluster 2	EM organization	matrilin 2 [Source:HGNC Symbol;Acc:HGNC:6908]
	ENSG00000133874	ENSG00000133874	ENSG00000133874	RNF122	Cluster 2	EM organization	ring finger protein 122 [Source:HGNC Symbol;Acc:HGNC:21147]
	ENSG00000134013	ENSG00000134013	ENSG00000134013	LOXL2	Cluster 2	EM organization	lysyl oxidase like 2 [Source:HGNC Symbol;Acc:HGNC:6666]
	ENSG00000134369	ENSG00000134369	ENSG00000134369	NAV1	Cluster 2	EM organization	neuron navigator 1 [Source:HGNC Symbol;Acc:HGNC:15989]
	ENSG00000134533	ENSG00000134533	ENSG00000134533	RERG	Cluster 2	EM organization	RAS like estrogen regulated growth inhibitor [Source:HGNC Symbol;Acc:HGNC:15980]
	ENSG00000134802	ENSG00000134802	ENSG00000134802	SLC43A3	Cluster 2	EM organization	solute carrier family 43 member 3 [Source:HGNC Symbol;Acc:HGNC:17466]
	ENSG00000134817	ENSG00000134817		APLNR	Cluster 2	EM organization	apelin receptor [Source:HGNC Symbol;Acc:HGNC:339]
	ENSG00000134824	ENSG00000134824	ENSG00000134824	FADS2	Cluster 2	EM organization	fatty acid desaturase 2 [Source:HGNC Symbol;Acc:HGNC:3575]
	ENSG00000135046	ENSG00000135046	ENSG00000135046	ANXA1	Cluster 2	EM organization	annexin A1 [Source:HGNC Symbol;Acc:HGNC:533]
	ENSG00000135269	ENSG00000135269	ENSG00000135269	TES	Cluster 2	EM organization	testin LIM domain protein [Source:HGNC Symbol;Acc:HGNC:14620]
	ENSG00000135318	ENSG00000135318	ENSG00000135318	NT5E	Cluster 2	EM organization	5'-nucleotidase ecto [Source:HGNC Symbol;Acc:HGNC:8021]
	ENSG00000137033	ENSG00000137033	ENSG00000137033	IL33	Cluster 2	EM organization	interleukin 33 [Source:HGNC Symbol;Acc:HGNC:16028]
	ENSG00000137193	ENSG00000137193	ENSG00000137193	PIM1	Cluster 2	EM organization	Pim-1 proto-oncogene, serine/threonine kinase [Source:HGNC Symbol;Acc:HGNC:8986]
	ENSG00000138031	ENSG00000138031	ENSG00000138031	ADCY3	Cluster 2	EM organization	adenylate cyclase 3 [Source:HGNC Symbol;Acc:HGNC:234]
	ENSG00000138080	ENSG00000138080	ENSG00000138080	EMILIN1	Cluster 2	EM organization	elastin microfibril interfacer 1 [Source:HGNC Symbol;Acc:HGNC:19880]
	ENSG00000138172	ENSG00000138172		CALHM2	Cluster 2	EM organization	calcium homeostasis modulator family member 2 [Source:HGNC Symbol;Acc:HGNC:23493]
	ENSG00000138386	ENSG00000138386	ENSG00000138386	NAB1	Cluster 2	EM organization	NGFI-A binding protein 1 [Source:HGNC Symbol;Acc:HGNC:7626]
	ENSG00000138735	ENSG00000138735	ENSG00000138735	PDE5A	Cluster 2	EM organization	phosphodiesterase 5A [Source:HGNC Symbol;Acc:HGNC:8784]
	ENSG00000139211		ENSG00000139211	AMIGO2	Cluster 2	EM organization	adhesion molecule with Ig like domain 2 [Source:HGNC Symbol;Acc:HGNC:24073]
	ENSG00000139329	ENSG00000139329	ENSG00000139329	LUM	Cluster 2	EM organization	lumican [Source:HGNC Symbol;Acc:HGNC:6724]
	ENSG00000140464	ENSG00000140464	ENSG00000140464	PML	Cluster 2	EM organization	promyelocytic leukemia [Source:HGNC Symbol;Acc:HGNC:9113]
	ENSG00000140538		ENSG00000140538	NTRK3	Cluster 2	EM organization	neurotrophic receptor tyrosine kinase 3 [Source:HGNC Symbol;Acc:HGNC:8033]
	ENSG00000140931	ENSG00000140931	ENSG00000140931	CMTM3	Cluster 2	EM organization	CKLF like MARVEL transmembrane domain containing 3 [Source:HGNC Symbol;Acc:HGNC:19174]
	ENSG00000141756	ENSG00000141756	ENSG00000141756	FKBP10	Cluster 2	EM organization	FK506 binding protein 10 [Source:HGNC Symbol;Acc:HGNC:18169]
	ENSG00000142089	ENSG00000142089	ENSG00000142089	IFITM3	Cluster 2	EM organization	interferon induced transmembrane protein 3 [Source:HGNC Symbol;Acc:HGNC:5414]
	ENSG00000142156	ENSG00000142156	ENSG00000142156	COL6A1	Cluster 2	EM organization	collagen type VI alpha 1 chain [Source:HGNC Symbol;Acc:HGNC:2211]
	ENSG00000142173	ENSG00000142173	ENSG00000142173	COL6A2	Cluster 2	EM organization	collagen type VI alpha 2 chain [Source:HGNC Symbol;Acc:HGNC:2212]
	ENSG00000142669	ENSG00000142669	ENSG00000142669	SH3BGRL3	Cluster 2	EM organization	SH3 domain binding glutamate rich protein like 3 [Source:HGNC Symbol;Acc:HGNC:15568]
	ENSG00000143079	ENSG00000143079	ENSG00000143079	CTTNBP2NL	Cluster 2	EM organization	CTTNBP2 N-terminal like [Source:HGNC Symbol;Acc:HGNC:25330]
	ENSG00000143344	ENSG00000143344	ENSG00000143344	RGL1	Cluster 2	EM organization	ral guanine nucleotide dissociation stimulator like 1 [Source:HGNC Symbol;Acc:HGNC:30281]
	ENSG00000143515	ENSG00000143515	ENSG00000143515	ATP8B2	Cluster 2	EM organization	ATPase phospholipid transporting 8B2 [Source:HGNC Symbol;Acc:HGNC:13534]
	ENSG00000144218	ENSG00000144218	ENSG00000144218	AFF3	Cluster 2	EM organization	AF4/FMR2 family member 3 [Source:HGNC Symbol;Acc:HGNC:6473]
	ENSG00000144476	ENSG00000144476		ACKR3	Cluster 2	EM organization	atypical chemokine receptor 3 [Source:HGNC Symbol;Acc:HGNC:23692]
	ENSG00000144857	ENSG00000144857	ENSG00000144857	BOC	Cluster 2	EM organization	BOC cell adhesion associated, oncogene regulated [Source:HGNC Symbol;Acc:HGNC:17173]
	ENSG00000145362	ENSG00000145362	ENSG00000145362	ANK2	Cluster 2	EM organization	ankyrin 2 [Source:HGNC Symbol;Acc:HGNC:493]
	ENSG00000145623	ENSG00000145623	ENSG00000145623	OSMR	Cluster 2	EM organization	oncostatin M receptor [Source:HGNC Symbol;Acc:HGNC:8507]
	ENSG00000148154	ENSG00000148154	ENSG00000148154	UGCG	Cluster 2	EM organization	UDP-glucose ceramide glucosyltransferase [Source:HGNC Symbol;Acc:HGNC:12524]
	ENSG00000148180	ENSG00000148180	ENSG00000148180	GSN	Cluster 2	EM organization	gelsolin [Source:HGNC Symbol;Acc:HGNC:4620]
	ENSG00000148700	ENSG00000148700	ENSG00000148700	ADD3	Cluster 2	EM organization	adducin 3 [Source:HGNC Symbol;Acc:HGNC:245]
	ENSG00000149257	ENSG00000149257	ENSG00000149257	SERPINH1	Cluster 2	EM organization	serpin family H member 1 [Source:HGNC Symbol;Acc:HGNC:1546]
	ENSG00000150760	ENSG00000150760	ENSG00000150760	DOCK1	Cluster 2	EM organization	dedicator of cytokinesis 1 [Source:HGNC Symbol;Acc:HGNC:2987]
	ENSG00000150961	ENSG00000150961	ENSG00000150961	SEC24D	Cluster 2	EM organization	SEC24 homolog D, COPII coat complex component [Source:HGNC Symbol;Acc:HGNC:10706]
	ENSG00000153071	ENSG00000153071	ENSG00000153071	DAB2	Cluster 2	EM organization	DAB2, clathrin adaptor protein [Source:HGNC Symbol;Acc:HGNC:2662]
	ENSG00000153815	ENSG00000153815	ENSG00000153815	CMIP	Cluster 2	EM organization	c-Maf inducing protein [Source:HGNC Symbol;Acc:HGNC:24319]
	ENSG00000155366	ENSG00000155366	ENSG00000155366	RHOC	Cluster 2	EM organization	ras homolog family member C [Source:HGNC Symbol;Acc:HGNC:669]
	ENSG00000157191	ENSG00000157191	ENSG00000157191	NECAP2	Cluster 2	EM organization	NECAP endocytosis associated 2 [Source:HGNC Symbol;Acc:HGNC:25528]
	ENSG00000157214	ENSG00000157214	ENSG00000157214	STEAP2	Cluster 2	EM organization	STEAP2 metalloreductase [Source:HGNC Symbol;Acc:HGNC:17885]
	ENSG00000157227	ENSG00000157227	ENSG00000157227	MMP14	Cluster 2	EM organization	matrix metallopeptidase 14 [Source:HGNC Symbol;Acc:HGNC:7160]
	ENSG00000158747	ENSG00000158747	ENSG00000158747	NBL1	Cluster 2	EM organization	NBL1, DAN family BMP antagonist [Source:HGNC Symbol;Acc:HGNC:7650]
	ENSG00000159403	ENSG00000159403	ENSG00000159403	C1R	Cluster 2	EM organization	complement C1r [Source:HGNC Symbol;Acc:HGNC:1246]
	ENSG00000162433	ENSG00000162433		AK4	Cluster 2	EM organization	adenylate kinase 4 [Source:HGNC Symbol;Acc:HGNC:363]
	ENSG00000162458	ENSG00000162458	ENSG00000162458	FBLIM1	Cluster 2	EM organization	filamin binding LIM protein 1 [Source:HGNC Symbol;Acc:HGNC:24686]
	ENSG00000162745	ENSG00000162745	ENSG00000162745	OLFML2B	Cluster 2	EM organization	olfactomedin like 2B [Source:HGNC Symbol;Acc:HGNC:24558]
	ENSG00000163191	ENSG00000163191	ENSG00000163191	S100A11	Cluster 2	EM organization	S100 calcium binding protein A11 [Source:HGNC Symbol;Acc:HGNC:10488]
	ENSG00000163430	ENSG00000163430	ENSG00000163430	FSTL1	Cluster 2	EM organization	follistatin like 1 [Source:HGNC Symbol;Acc:HGNC:3972]
	ENSG00000163453	ENSG00000163453	ENSG00000163453	IGFBP7	Cluster 2	EM organization	insulin like growth factor binding protein 7 [Source:HGNC Symbol;Acc:HGNC:5476]
	ENSG00000163565	ENSG00000163565	ENSG00000163565	IFI16	Cluster 2	EM organization	interferon gamma inducible protein 16 [Source:HGNC Symbol;Acc:HGNC:5395]
	ENSG00000164054	ENSG00000164054	ENSG00000164054	SHISA5	Cluster 2	EM organization	shisa family member 5 [Source:HGNC Symbol;Acc:HGNC:30376]
	ENSG00000164692	ENSG00000164692	ENSG00000164692	COL1A2	Cluster 2	EM organization	collagen type I alpha 2 chain [Source:HGNC Symbol;Acc:HGNC:2198]
	ENSG00000164930	ENSG00000164930	ENSG00000164930	FZD6	Cluster 2	EM organization	frizzled class receptor 6 [Source:HGNC Symbol;Acc:HGNC:4044]
	ENSG00000164932	ENSG00000164932	ENSG00000164932	CTHRC1	Cluster 2	EM organization	collagen triple helix repeat containing 1 [Source:HGNC Symbol;Acc:HGNC:18831]
	ENSG00000165322	ENSG00000165322	ENSG00000165322	ARHGAP12	Cluster 2	EM organization	Rho GTPase activating protein 12 [Source:HGNC Symbol;Acc:HGNC:16348]
	ENSG00000166033	ENSG00000166033	ENSG00000166033	HTRA1	Cluster 2	EM organization	HtrA serine peptidase 1 [Source:HGNC Symbol;Acc:HGNC:9476]
	ENSG00000166147	ENSG00000166147	ENSG00000166147	FBN1	Cluster 2	EM organization	fibrillin 1 [Source:HGNC Symbol;Acc:HGNC:3603]
	ENSG00000166341	ENSG00000166341	ENSG00000166341	DCHS1	Cluster 2	EM organization	dachsous cadherin-related 1 [Source:HGNC Symbol;Acc:HGNC:13681]
	ENSG00000166503	ENSG00000166503		HDGFL3	Cluster 2	EM organization	HDGF like 3 [Source:HGNC Symbol;Acc:HGNC:24937]
	ENSG00000166794	ENSG00000166794	ENSG00000166794	PPIB	Cluster 2	EM organization	peptidylprolyl isomerase B [Source:HGNC Symbol;Acc:HGNC:9255]
	ENSG00000167460	ENSG00000167460	ENSG00000167460	TPM4	Cluster 2	EM organization	tropomyosin 4 [Source:HGNC Symbol;Acc:HGNC:12013]
	ENSG00000167552	ENSG00000167552	ENSG00000167552	TUBA1A	Cluster 2	EM organization	tubulin alpha 1a [Source:HGNC Symbol;Acc:HGNC:20766]
	ENSG00000168077	ENSG00000168077	ENSG00000168077	SCARA3	Cluster 2	EM organization	scavenger receptor class A member 3 [Source:HGNC Symbol;Acc:HGNC:19000]
	ENSG00000168079	ENSG00000168079	ENSG00000168079	SCARA5	Cluster 2	EM organization	scavenger receptor class A member 5 [Source:HGNC Symbol;Acc:HGNC:28701]
	ENSG00000169231	ENSG00000169231	ENSG00000169231	THBS3	Cluster 2	EM organization	thrombospondin 3 [Source:HGNC Symbol;Acc:HGNC:11787]
	ENSG00000169439	ENSG00000169439	ENSG00000169439	SDC2	Cluster 2	EM organization	syndecan 2 [Source:HGNC Symbol;Acc:HGNC:10659]
	ENSG00000171680	ENSG00000171680	ENSG00000171680	PLEKHG5	Cluster 2	EM organization	pleckstrin homology and RhoGEF domain containing G5 [Source:HGNC Symbol;Acc:HGNC:29105]
	ENSG00000172260	ENSG00000172260	ENSG00000172260	NEGR1	Cluster 2	EM organization	neuronal growth regulator 1 [Source:HGNC Symbol;Acc:HGNC:17302]
	ENSG00000172935	ENSG00000172935	ENSG00000172935	MRGPRF	Cluster 2	EM organization	MAS related GPR family member F [Source:HGNC Symbol;Acc:HGNC:24828]
	ENSG00000175899	ENSG00000175899	ENSG00000175899	A2M	Cluster 2	EM organization	alpha-2-macroglobulin [Source:HGNC Symbol;Acc:HGNC:7]
	ENSG00000176014	ENSG00000176014	ENSG00000176014	TUBB6	Cluster 2	EM organization	tubulin beta 6 class V [Source:HGNC Symbol;Acc:HGNC:20776]
	ENSG00000177425	ENSG00000177425	ENSG00000177425	PAWR	Cluster 2	EM organization	pro-apoptotic WT1 regulator [Source:HGNC Symbol;Acc:HGNC:8614]
	ENSG00000178498	ENSG00000178498	ENSG00000178498	DTX3	Cluster 2	EM organization	deltex E3 ubiquitin ligase 3 [Source:HGNC Symbol;Acc:HGNC:24457]
	ENSG00000182463	ENSG00000182463	ENSG00000182463	TSHZ2	Cluster 2	EM organization	teashirt zinc finger homeobox 2 [Source:HGNC Symbol;Acc:HGNC:13010]
	ENSG00000182511	ENSG00000182511	ENSG00000182511	FES	Cluster 2	EM organization	FES proto-oncogene, tyrosine kinase [Source:HGNC Symbol;Acc:HGNC:3657]
	ENSG00000182871	ENSG00000182871	ENSG00000182871	COL18A1	Cluster 2	EM organization	collagen type XVIII alpha 1 chain [Source:HGNC Symbol;Acc:HGNC:2195]
	ENSG00000183160	ENSG00000183160	ENSG00000183160	TMEM119	Cluster 2	EM organization	transmembrane protein 119 [Source:HGNC Symbol;Acc:HGNC:27884]
	ENSG00000184009	ENSG00000184009	ENSG00000184009	ACTG1	Cluster 2	EM organization	actin gamma 1 [Source:HGNC Symbol;Acc:HGNC:144]
	ENSG00000184347	ENSG00000184347	ENSG00000184347	SLIT3	Cluster 2	EM organization	slit guidance ligand 3 [Source:HGNC Symbol;Acc:HGNC:11087]
	ENSG00000184557	ENSG00000184557	ENSG00000184557	SOCS3	Cluster 2	EM organization	suppressor of cytokine signaling 3 [Source:HGNC Symbol;Acc:HGNC:19391]
	ENSG00000184584	ENSG00000184584	ENSG00000184584	TMEM173	Cluster 2	EM organization	transmembrane protein 173 [Source:HGNC Symbol;Acc:HGNC:27962]
	ENSG00000185201	ENSG00000185201	ENSG00000185201	IFITM2	Cluster 2	EM organization	interferon induced transmembrane protein 2 [Source:HGNC Symbol;Acc:HGNC:5413]
	ENSG00000186340	ENSG00000186340	ENSG00000186340	THBS2	Cluster 2	EM organization	thrombospondin 2 [Source:HGNC Symbol;Acc:HGNC:11786]
	ENSG00000187244	ENSG00000187244	ENSG00000187244	BCAM	Cluster 2	EM organization	basal cell adhesion molecule (Lutheran blood group) [Source:HGNC Symbol;Acc:HGNC:6722]
	ENSG00000188157	ENSG00000188157	ENSG00000188157	AGRN	Cluster 2	EM organization	agrin [Source:HGNC Symbol;Acc:HGNC:329]
	ENSG00000189129	ENSG00000189129	ENSG00000189129	PLAC9	Cluster 2	EM organization	placenta specific 9 [Source:HGNC Symbol;Acc:HGNC:19255]
	ENSG00000189184	ENSG00000189184	ENSG00000189184	PCDH18	Cluster 2	EM organization	protocadherin 18 [Source:HGNC Symbol;Acc:HGNC:14268]
	ENSG00000189337	ENSG00000189337		KAZN	Cluster 2	EM organization	kazrin, periplakin interacting protein [Source:HGNC Symbol;Acc:HGNC:29173]
	ENSG00000196526	ENSG00000196526	ENSG00000196526	AFAP1	Cluster 2	EM organization	actin filament associated protein 1 [Source:HGNC Symbol;Acc:HGNC:24017]
	ENSG00000197329	ENSG00000197329	ENSG00000197329	PELI1	Cluster 2	EM organization	pellino E3 ubiquitin protein ligase 1 [Source:HGNC Symbol;Acc:HGNC:8827]
	ENSG00000197694	ENSG00000197694	ENSG00000197694	SPTAN1	Cluster 2	EM organization	spectrin alpha, non-erythrocytic 1 [Source:HGNC Symbol;Acc:HGNC:11273]
	ENSG00000197747	ENSG00000197747	ENSG00000197747	S100A10	Cluster 2	EM organization	S100 calcium binding protein A10 [Source:HGNC Symbol;Acc:HGNC:10487]
	ENSG00000213145	ENSG00000213145	ENSG00000213145	CRIP1	Cluster 2	EM organization	cysteine rich protein 1 [Source:HGNC Symbol;Acc:HGNC:2360]
	ENSG00000213719	ENSG00000213719	ENSG00000213719	CLIC1	Cluster 2	EM organization	chloride intracellular channel 1 [Source:HGNC Symbol;Acc:HGNC:2062]
	ENSG00000223953	ENSG00000223953	ENSG00000223953	C1QTNF5	Cluster 2	EM organization	C1q and TNF related 5 [Source:HGNC Symbol;Acc:HGNC:14344]
	ENSG00000240771	ENSG00000240771		ARHGEF25	Cluster 2	EM organization	Rho guanine nucleotide exchange factor 25 [Source:HGNC Symbol;Acc:HGNC:30275]
	ENSG00000241839	ENSG00000241839	ENSG00000241839	PLEKHO2	Cluster 2	EM organization	pleckstrin homology domain containing O2 [Source:HGNC Symbol;Acc:HGNC:30026]
	ENSG00000243749			TMEM35B	Cluster 2	EM organization	transmembrane protein 35B [Source:HGNC Symbol;Acc:HGNC:40021]
	ENSG00000253276	ENSG00000253276		CCDC71L	Cluster 2	EM organization	coiled-coil domain containing 71 like [Source:HGNC Symbol;Acc:HGNC:26685]
	ENSG00000077942	ENSG00000077942	ENSG00000077942	FBLN1	Cluster 2	EM organization	fibulin 1 [Source:HGNC Symbol;Acc:HGNC:3600]
	ENSG00000138594	ENSG00000138594	ENSG00000138594	TMOD3	Cluster 2	EM organization	tropomodulin 3 [Source:HGNC Symbol;Acc:HGNC:11873]
	ENSG00000167601	ENSG00000167601	ENSG00000167601	AXL	Cluster 2	EM organization	AXL receptor tyrosine kinase [Source:HGNC Symbol;Acc:HGNC:905]
	ENSG00000166068	ENSG00000166068	ENSG00000166068	SPRED1	Cluster 2	EM organization	sprouty related EVH1 domain containing 1 [Source:HGNC Symbol;Acc:HGNC:20249]
	ENSG00000130202	ENSG00000130202		NECTIN2	Cluster 2	EM organization	nectin cell adhesion molecule 2 [Source:HGNC Symbol;Acc:HGNC:9707]
	ENSG00000102024	ENSG00000102024	ENSG00000102024	PLS3	Cluster 2	EM organization	plastin 3 [Source:HGNC Symbol;Acc:HGNC:9091]
	ENSG00000182492	ENSG00000182492	ENSG00000182492	BGN	Cluster 2	EM organization	biglycan [Source:HGNC Symbol;Acc:HGNC:1044]
	ENSG00000101384	ENSG00000101384	ENSG00000101384	JAG1	Cluster 2	EM organization	jagged 1 [Source:HGNC Symbol;Acc:HGNC:6188]
	ENSG00000128245	ENSG00000128245	ENSG00000128245	YWHAH	Cluster 2	EM organization	tyrosine 3-monooxygenase/tryptophan 5-monooxygenase activation protein eta [Source:HGNC Symbol;Acc:HGNC:12853]
	ENSG00000139946	ENSG00000139946	ENSG00000139946	PELI2	Cluster 2	EM organization	pellino E3 ubiquitin protein ligase family member 2 [Source:HGNC Symbol;Acc:HGNC:8828]
	ENSG00000128283	ENSG00000128283	ENSG00000128283	CDC42EP1	Cluster 2	EM organization	CDC42 effector protein 1 [Source:HGNC Symbol;Acc:HGNC:17014]
	ENSG00000205542	ENSG00000205542	ENSG00000205542	TMSB4X	Cluster 2	EM organization	thymosin beta 4 X-linked [Source:HGNC Symbol;Acc:HGNC:11881]
	ENSG00000105287	ENSG00000105287	ENSG00000105287	PRKD2	Cluster 2	EM organization	protein kinase D2 [Source:HGNC Symbol;Acc:HGNC:17293]
	ENSG00000101938	ENSG00000101938	ENSG00000101938	CHRDL1	Cluster 2	EM organization	chordin like 1 [Source:HGNC Symbol;Acc:HGNC:29861]
	ENSG00000087253	ENSG00000087253	ENSG00000087253	LPCAT2	Cluster 2	EM organization	lysophosphatidylcholine acyltransferase 2 [Source:HGNC Symbol;Acc:HGNC:26032]
	ENSG00000111145	ENSG00000111145	ENSG00000111145	ELK3	Cluster 2	EM organization	ELK3, ETS transcription factor [Source:HGNC Symbol;Acc:HGNC:3325]
	ENSG00000141338	ENSG00000141338	ENSG00000141338	ABCA8	Cluster 2	EM organization	ATP binding cassette subfamily A member 8 [Source:HGNC Symbol;Acc:HGNC:38]
	ENSG00000168461	ENSG00000168461	ENSG00000168461	RAB31	Cluster 2	EM organization	RAB31, member RAS oncogene family [Source:HGNC Symbol;Acc:HGNC:9771]
	ENSG00000099331	ENSG00000099331	ENSG00000099331	MYO9B	Cluster 2	EM organization	myosin IXB [Source:HGNC Symbol;Acc:HGNC:7609]
	ENSG00000142552	ENSG00000142552	ENSG00000142552	RCN3	Cluster 2	EM organization	reticulocalbin 3 [Source:HGNC Symbol;Acc:HGNC:21145]
	ENSG00000176907	ENSG00000176907		TCIM	Cluster 2	EM organization	transcriptional and immune response regulator [Source:HGNC Symbol;Acc:HGNC:1357]
	ENSG00000101871	ENSG00000101871	ENSG00000101871	MID1	Cluster 2	EM organization	midline 1 [Source:HGNC Symbol;Acc:HGNC:7095]
	ENSG00000130066	ENSG00000130066	ENSG00000130066	SAT1	Cluster 2	EM organization	spermidine/spermine N1-acetyltransferase 1 [Source:HGNC Symbol;Acc:HGNC:10540]
	ENSG00000137801	ENSG00000137801	ENSG00000137801	THBS1	Cluster 2	EM organization	thrombospondin 1 [Source:HGNC Symbol;Acc:HGNC:11785]
	ENSG00000092964	ENSG00000092964	ENSG00000092964	DPYSL2	Cluster 2	EM organization	dihydropyrimidinase like 2 [Source:HGNC Symbol;Acc:HGNC:3014]
	ENSG00000120708	ENSG00000120708	ENSG00000120708	TGFBI	Cluster 2	EM organization	transforming growth factor beta induced [Source:HGNC Symbol;Acc:HGNC:11771]
	ENSG00000185222	ENSG00000185222		TCEAL9	Cluster 2	EM organization	transcription elongation factor A like 9 [Source:HGNC Symbol;Acc:HGNC:30084]
	ENSG00000125730	ENSG00000125730	ENSG00000125730	C3	Cluster 2	EM organization	complement C3 [Source:HGNC Symbol;Acc:HGNC:1318]
	ENSG00000176438	ENSG00000176438		SYNE3	Cluster 2	EM organization	spectrin repeat containing nuclear envelope family member 3 [Source:HGNC Symbol;Acc:HGNC:19861]
	ENSG00000149451	ENSG00000149451	ENSG00000149451	ADAM33	Cluster 2	EM organization	ADAM metallopeptidase domain 33 [Source:HGNC Symbol;Acc:HGNC:15478]
	ENSG00000177098	ENSG00000177098	ENSG00000177098	SCN4B	Cluster 2	EM organization	sodium voltage-gated channel beta subunit 4 [Source:HGNC Symbol;Acc:HGNC:10592]
	ENSG00000126785	ENSG00000126785	ENSG00000126785	RHOJ	Cluster 2	EM organization	ras homolog family member J [Source:HGNC Symbol;Acc:HGNC:688]
	ENSG00000109452	ENSG00000109452	ENSG00000109452	INPP4B	Cluster 2	EM organization	inositol polyphosphate-4-phosphatase type II B [Source:HGNC Symbol;Acc:HGNC:6075]
	ENSG00000196937	ENSG00000196937	ENSG00000196937	FAM3C	Cluster 2	EM organization	family with sequence similarity 3 member C [Source:HGNC Symbol;Acc:HGNC:18664]
	ENSG00000197183	ENSG00000197183		NOL4L	Cluster 2	EM organization	nucleolar protein 4 like [Source:HGNC Symbol;Acc:HGNC:16106]
	ENSG00000134072	ENSG00000134072	ENSG00000134072	CAMK1	Cluster 2	EM organization	calcium/calmodulin dependent protein kinase I [Source:HGNC Symbol;Acc:HGNC:1459]
	ENSG00000152952	ENSG00000152952	ENSG00000152952	PLOD2	Cluster 2	EM organization	procollagen-lysine,2-oxoglutarate 5-dioxygenase 2 [Source:HGNC Symbol;Acc:HGNC:9082]
	ENSG00000106348	ENSG00000106348	ENSG00000106348	IMPDH1	Cluster 2	EM organization	inosine monophosphate dehydrogenase 1 [Source:HGNC Symbol;Acc:HGNC:6052]
	ENSG00000134996	ENSG00000134996	ENSG00000134996	OSTF1	Cluster 2	EM organization	osteoclast stimulating factor 1 [Source:HGNC Symbol;Acc:HGNC:8510]
	ENSG00000189159	ENSG00000189159		JPT1	Cluster 2	EM organization	Jupiter microtubule associated homolog 1 [Source:HGNC Symbol;Acc:HGNC:14569]
	ENSG00000087116	ENSG00000087116	ENSG00000087116	ADAMTS2	Cluster 2	EM organization	ADAM metallopeptidase with thrombospondin type 1 motif 2 [Source:HGNC Symbol;Acc:HGNC:218]
	ENSG00000091317	ENSG00000091317	ENSG00000091317	CMTM6	Cluster 2	EM organization	CKLF like MARVEL transmembrane domain containing 6 [Source:HGNC Symbol;Acc:HGNC:19177]
	ENSG00000130158	ENSG00000130158	ENSG00000130158	DOCK6	Cluster 2	EM organization	dedicator of cytokinesis 6 [Source:HGNC Symbol;Acc:HGNC:19189]
	ENSG00000182718	ENSG00000182718	ENSG00000182718	ANXA2	Cluster 2	EM organization	annexin A2 [Source:HGNC Symbol;Acc:HGNC:537]
	ENSG00000007080	ENSG00000007080	ENSG00000007080	CCDC124	Cluster 3	0	coiled-coil domain containing 124 [Source:HGNC Symbol;Acc:HGNC:25171]
	ENSG00000023191	ENSG00000023191	ENSG00000023191	RNH1	Cluster 3	0	ribonuclease/angiogenin inhibitor 1 [Source:HGNC Symbol;Acc:HGNC:10074]
	ENSG00000063245	ENSG00000063245	ENSG00000063245	EPN1	Cluster 3	0	epsin 1 [Source:HGNC Symbol;Acc:HGNC:21604]
	ENSG00000071655	ENSG00000071655	ENSG00000071655	MBD3	Cluster 3	0	methyl-CpG binding domain protein 3 [Source:HGNC Symbol;Acc:HGNC:6918]
	ENSG00000107404	ENSG00000107404	ENSG00000107404	DVL1	Cluster 3	0	dishevelled segment polarity protein 1 [Source:HGNC Symbol;Acc:HGNC:3084]
	ENSG00000116871	ENSG00000116871		MAP7D1	Cluster 3	0	MAP7 domain containing 1 [Source:HGNC Symbol;Acc:HGNC:25514]
	ENSG00000123159	ENSG00000123159	ENSG00000123159	GIPC1	Cluster 3	0	GIPC PDZ domain containing family member 1 [Source:HGNC Symbol;Acc:HGNC:1226]
	ENSG00000126934	ENSG00000126934	ENSG00000126934	MAP2K2	Cluster 3	0	mitogen-activated protein kinase kinase 2 [Source:HGNC Symbol;Acc:HGNC:6842]
	ENSG00000130733	ENSG00000130733	ENSG00000130733	YIPF2	Cluster 3	0	Yip1 domain family member 2 [Source:HGNC Symbol;Acc:HGNC:28476]
	ENSG00000136280	ENSG00000136280	ENSG00000136280	CCM2	Cluster 3	0	CCM2 scaffold protein [Source:HGNC Symbol;Acc:HGNC:21708]
	ENSG00000142327	ENSG00000142327	ENSG00000142327	RNPEPL1	Cluster 3	0	arginyl aminopeptidase like 1 [Source:HGNC Symbol;Acc:HGNC:10079]
	ENSG00000159069	ENSG00000159069	ENSG00000159069	FBXW5	Cluster 3	0	F-box and WD repeat domain containing 5 [Source:HGNC Symbol;Acc:HGNC:13613]
	ENSG00000165804	ENSG00000165804	ENSG00000165804	ZNF219	Cluster 3	0	zinc finger protein 219 [Source:HGNC Symbol;Acc:HGNC:13011]
	ENSG00000167671	ENSG00000167671		UBXN6	Cluster 3	0	UBX domain protein 6 [Source:HGNC Symbol;Acc:HGNC:14928]
	ENSG00000167930	ENSG00000167930		FAM234A	Cluster 3	0	family with sequence similarity 234 member A [Source:HGNC Symbol;Acc:HGNC:14163]
	ENSG00000171992	ENSG00000171992	ENSG00000171992	SYNPO	Cluster 3	0	synaptopodin [Source:HGNC Symbol;Acc:HGNC:30672]
	ENSG00000173457	ENSG00000173457	ENSG00000173457	PPP1R14B	Cluster 3	0	protein phosphatase 1 regulatory inhibitor subunit 14B [Source:HGNC Symbol;Acc:HGNC:9057]
	ENSG00000175634	ENSG00000175634	ENSG00000175634	RPS6KB2	Cluster 3	0	ribosomal protein S6 kinase B2 [Source:HGNC Symbol;Acc:HGNC:10437]
	ENSG00000177697	ENSG00000177697	ENSG00000177697	CD151	Cluster 3	0	CD151 molecule (Raph blood group) [Source:HGNC Symbol;Acc:HGNC:1630]
	ENSG00000185627	ENSG00000185627	ENSG00000185627	PSMD13	Cluster 3	0	proteasome 26S subunit, non-ATPase 13 [Source:HGNC Symbol;Acc:HGNC:9558]
	ENSG00000196642	ENSG00000196642		RABL6	Cluster 3	0	RAB, member RAS oncogene family like 6 [Source:HGNC Symbol;Acc:HGNC:24703]
	ENSG00000198546	ENSG00000198546	ENSG00000198546	ZNF511	Cluster 3	0	zinc finger protein 511 [Source:HGNC Symbol;Acc:HGNC:28445]
	ENSG00000204356	ENSG00000204356		NELFE	Cluster 3	0	negative elongation factor complex member E [Source:HGNC Symbol;Acc:HGNC:13974]
	ENSG00000214022	ENSG00000214022	ENSG00000214022	REPIN1	Cluster 3	0	replication initiator 1 [Source:HGNC Symbol;Acc:HGNC:17922]
	ENSG00000214530	ENSG00000214530	ENSG00000214530	STARD10	Cluster 3	0	StAR related lipid transfer domain containing 10 [Source:HGNC Symbol;Acc:HGNC:10666]
	ENSG00000071859	ENSG00000071859	ENSG00000071859	FAM50A	Cluster 3	0	family with sequence similarity 50 member A [Source:HGNC Symbol;Acc:HGNC:18786]
	ENSG00000065717	ENSG00000065717	ENSG00000065717	TLE2	Cluster 3	0	transducin like enhancer of split 2 [Source:HGNC Symbol;Acc:HGNC:11838]
	ENSG00000169100	ENSG00000169100		SLC25A6	Cluster 3	0	solute carrier family 25 member 6 [Source:HGNC Symbol;Acc:HGNC:10992]
	ENSG00000198736	ENSG00000198736		MSRB1	Cluster 3	0	methionine sulfoxide reductase B1 [Source:HGNC Symbol;Acc:HGNC:14133]
	ENSG00000004799	ENSG00000004799	ENSG00000004799	PDK4	Cluster 16	Insulin pathway	pyruvate dehydrogenase kinase 4 [Source:HGNC Symbol;Acc:HGNC:8812]
	ENSG00000008513	ENSG00000008513	ENSG00000008513	ST3GAL1	Cluster 16	Insulin pathway	ST3 beta-galactoside alpha-2,3-sialyltransferase 1 [Source:HGNC Symbol;Acc:HGNC:10862]
	ENSG00000023909	ENSG00000023909	ENSG00000023909	GCLM	Cluster 16	Insulin pathway	glutamate-cysteine ligase modifier subunit [Source:HGNC Symbol;Acc:HGNC:4312]
	ENSG00000042445	ENSG00000042445	ENSG00000042445	RETSAT	Cluster 16	Insulin pathway	retinol saturase [Source:HGNC Symbol;Acc:HGNC:25991]
	ENSG00000043093	ENSG00000043093	ENSG00000043093	DCUN1D1	Cluster 16	Insulin pathway	defective in cullin neddylation 1 domain containing 1 [Source:HGNC Symbol;Acc:HGNC:18184]
	ENSG00000049239	ENSG00000049239	ENSG00000049239	H6PD	Cluster 16	Insulin pathway	hexose-6-phosphate dehydrogenase/glucose 1-dehydrogenase [Source:HGNC Symbol;Acc:HGNC:4795]
	ENSG00000064393	ENSG00000064393	ENSG00000064393	HIPK2	Cluster 16	Insulin pathway	homeodomain interacting protein kinase 2 [Source:HGNC Symbol;Acc:HGNC:14402]
	ENSG00000069702	ENSG00000069702	ENSG00000069702	TGFBR3	Cluster 16	Insulin pathway	transforming growth factor beta receptor 3 [Source:HGNC Symbol;Acc:HGNC:11774]
	ENSG00000075711	ENSG00000075711	ENSG00000075711	DLG1	Cluster 16	Insulin pathway	discs large MAGUK scaffold protein 1 [Source:HGNC Symbol;Acc:HGNC:2900]
	ENSG00000076555	ENSG00000076555	ENSG00000076555	ACACB	Cluster 16	Insulin pathway	acetyl-CoA carboxylase beta [Source:HGNC Symbol;Acc:HGNC:85]
	ENSG00000081320	ENSG00000081320	ENSG00000081320	STK17B	Cluster 16	Insulin pathway	serine/threonine kinase 17b [Source:HGNC Symbol;Acc:HGNC:11396]
	ENSG00000088387	ENSG00000088387	ENSG00000088387	DOCK9	Cluster 16	Insulin pathway	dedicator of cytokinesis 9 [Source:HGNC Symbol;Acc:HGNC:14132]
	ENSG00000090376	ENSG00000090376	ENSG00000090376	IRAK3	Cluster 16	Insulin pathway	interleukin 1 receptor associated kinase 3 [Source:HGNC Symbol;Acc:HGNC:17020]
	ENSG00000092445	ENSG00000092445	ENSG00000092445	TYRO3	Cluster 16	Insulin pathway	TYRO3 protein tyrosine kinase [Source:HGNC Symbol;Acc:HGNC:12446]
	ENSG00000095066	ENSG00000095066	ENSG00000095066	HOOK2	Cluster 16	Insulin pathway	hook microtubule tethering protein 2 [Source:HGNC Symbol;Acc:HGNC:19885]
	ENSG00000095203		ENSG00000095203	EPB41L4B	Cluster 16	Insulin pathway	erythrocyte membrane protein band 4.1 like 4B [Source:HGNC Symbol;Acc:HGNC:19818]
	ENSG00000096060	ENSG00000096060	ENSG00000096060	FKBP5	Cluster 16	Insulin pathway	FK506 binding protein 5 [Source:HGNC Symbol;Acc:HGNC:3721]
	ENSG00000099341	ENSG00000099341	ENSG00000099341	PSMD8	Cluster 16	Insulin pathway	proteasome 26S subunit, non-ATPase 8 [Source:HGNC Symbol;Acc:HGNC:9566]
	ENSG00000099875	ENSG00000099875	ENSG00000099875	MKNK2	Cluster 16	Insulin pathway	MAP kinase interacting serine/threonine kinase 2 [Source:HGNC Symbol;Acc:HGNC:7111]
	ENSG00000099968	ENSG00000099968	ENSG00000099968	BCL2L13	Cluster 16	Insulin pathway	BCL2 like 13 [Source:HGNC Symbol;Acc:HGNC:17164]
	ENSG00000103064	ENSG00000103064	ENSG00000103064	SLC7A6	Cluster 16	Insulin pathway	solute carrier family 7 member 6 [Source:HGNC Symbol;Acc:HGNC:11064]
	ENSG00000103150	ENSG00000103150	ENSG00000103150	MLYCD	Cluster 16	Insulin pathway	malonyl-CoA decarboxylase [Source:HGNC Symbol;Acc:HGNC:7150]
	ENSG00000104388	ENSG00000104388	ENSG00000104388	RAB2A	Cluster 16	Insulin pathway	RAB2A, member RAS oncogene family [Source:HGNC Symbol;Acc:HGNC:9763]
	ENSG00000104765	ENSG00000104765	ENSG00000104765	BNIP3L	Cluster 16	Insulin pathway	BCL2 interacting protein 3 like [Source:HGNC Symbol;Acc:HGNC:1085]
	ENSG00000104980	ENSG00000104980	ENSG00000104980	TIMM44	Cluster 16	Insulin pathway	translocase of inner mitochondrial membrane 44 [Source:HGNC Symbol;Acc:HGNC:17316]
	ENSG00000105357	ENSG00000105357	ENSG00000105357	MYH14	Cluster 16	Insulin pathway	myosin heavy chain 14 [Source:HGNC Symbol;Acc:HGNC:23212]
	ENSG00000106993	ENSG00000106993	ENSG00000106993	CDC37L1	Cluster 16	Insulin pathway	cell division cycle 37 like 1 [Source:HGNC Symbol;Acc:HGNC:17179]
	ENSG00000107551	ENSG00000107551	ENSG00000107551	RASSF4	Cluster 16	Insulin pathway	Ras association domain family member 4 [Source:HGNC Symbol;Acc:HGNC:20793]
	ENSG00000108551	ENSG00000108551	ENSG00000108551	RASD1	Cluster 16	Insulin pathway	ras related dexamethasone induced 1 [Source:HGNC Symbol;Acc:HGNC:15828]
	ENSG00000111666	ENSG00000111666	ENSG00000111666	CHPT1	Cluster 16	Insulin pathway	choline phosphotransferase 1 [Source:HGNC Symbol;Acc:HGNC:17852]
	ENSG00000111885	ENSG00000111885	ENSG00000111885	MAN1A1	Cluster 16	Insulin pathway	mannosidase alpha class 1A member 1 [Source:HGNC Symbol;Acc:HGNC:6821]
	ENSG00000111961	ENSG00000111961	ENSG00000111961	SASH1	Cluster 16	Insulin pathway	SAM and SH3 domain containing 1 [Source:HGNC Symbol;Acc:HGNC:19182]
	ENSG00000113163	ENSG00000113163	ENSG00000113163	COL4A3BP	Cluster 16	Insulin pathway	collagen type IV alpha 3 binding protein [Source:HGNC Symbol;Acc:HGNC:2205]
	ENSG00000113594	ENSG00000113594	ENSG00000113594	LIFR	Cluster 16	Insulin pathway	LIF receptor alpha [Source:HGNC Symbol;Acc:HGNC:6597]
	ENSG00000113916	ENSG00000113916	ENSG00000113916	BCL6	Cluster 16	Insulin pathway	B cell CLL/lymphoma 6 [Source:HGNC Symbol;Acc:HGNC:1001]
	ENSG00000114480	ENSG00000114480	ENSG00000114480	GBE1	Cluster 16	Insulin pathway	1,4-alpha-glucan branching enzyme 1 [Source:HGNC Symbol;Acc:HGNC:4180]
	ENSG00000115226	ENSG00000115226	ENSG00000115226	FNDC4	Cluster 16	Insulin pathway	fibronectin type III domain containing 4 [Source:HGNC Symbol;Acc:HGNC:20239]
	ENSG00000115295	ENSG00000115295	ENSG00000115295	CLIP4	Cluster 16	Insulin pathway	CAP-Gly domain containing linker protein family member 4 [Source:HGNC Symbol;Acc:HGNC:26108]
	ENSG00000116667	ENSG00000116667		C1orf21	Cluster 16	Insulin pathway	chromosome 1 open reading frame 21 [Source:HGNC Symbol;Acc:HGNC:15494]
	ENSG00000116903	ENSG00000116903	ENSG00000116903	EXOC8	Cluster 16	Insulin pathway	exocyst complex component 8 [Source:HGNC Symbol;Acc:HGNC:24659]
	ENSG00000117020	ENSG00000117020	ENSG00000117020	AKT3	Cluster 16	Insulin pathway	AKT serine/threonine kinase 3 [Source:HGNC Symbol;Acc:HGNC:393]
	ENSG00000117479	ENSG00000117479	ENSG00000117479	SLC19A2	Cluster 16	Insulin pathway	solute carrier family 19 member 2 [Source:HGNC Symbol;Acc:HGNC:10938]
	ENSG00000117592	ENSG00000117592	ENSG00000117592	PRDX6	Cluster 16	Insulin pathway	peroxiredoxin 6 [Source:HGNC Symbol;Acc:HGNC:16753]
	ENSG00000117682	ENSG00000117682	ENSG00000117682	DHDDS	Cluster 16	Insulin pathway	dehydrodolichyl diphosphate synthase subunit [Source:HGNC Symbol;Acc:HGNC:20603]
	ENSG00000118689	ENSG00000118689	ENSG00000118689	FOXO3	Cluster 16	Insulin pathway	forkhead box O3 [Source:HGNC Symbol;Acc:HGNC:3821]
	ENSG00000119682	ENSG00000119682		AREL1	Cluster 16	Insulin pathway	apoptosis resistant E3 ubiquitin protein ligase 1 [Source:HGNC Symbol;Acc:HGNC:20363]
	ENSG00000122756	ENSG00000122756	ENSG00000122756	CNTFR	Cluster 16	Insulin pathway	ciliary neurotrophic factor receptor [Source:HGNC Symbol;Acc:HGNC:2170]
	ENSG00000123612		ENSG00000123612	ACVR1C	Cluster 16	Insulin pathway	activin A receptor type 1C [Source:HGNC Symbol;Acc:HGNC:18123]
	ENSG00000124615	ENSG00000124615	ENSG00000124615	MOCS1	Cluster 16	Insulin pathway	molybdenum cofactor synthesis 1 [Source:HGNC Symbol;Acc:HGNC:7190]
	ENSG00000126561	ENSG00000126561	ENSG00000126561	STAT5A	Cluster 16	Insulin pathway	signal transducer and activator of transcription 5A [Source:HGNC Symbol;Acc:HGNC:11366]
	ENSG00000127418	ENSG00000127418	ENSG00000127418	FGFRL1	Cluster 16	Insulin pathway	fibroblast growth factor receptor like 1 [Source:HGNC Symbol;Acc:HGNC:3693]
	ENSG00000127948	ENSG00000127948	ENSG00000127948	POR	Cluster 16	Insulin pathway	cytochrome p450 oxidoreductase [Source:HGNC Symbol;Acc:HGNC:9208]
	ENSG00000128309	ENSG00000128309	ENSG00000128309	MPST	Cluster 16	Insulin pathway	mercaptopyruvate sulfurtransferase [Source:HGNC Symbol;Acc:HGNC:7223]
	ENSG00000131943	ENSG00000131943		C19orf12	Cluster 16	Insulin pathway	chromosome 19 open reading frame 12 [Source:HGNC Symbol;Acc:HGNC:25443]
	ENSG00000132361	ENSG00000132361		CLUH	Cluster 16	Insulin pathway	clustered mitochondria homolog [Source:HGNC Symbol;Acc:HGNC:29094]
	ENSG00000132970	ENSG00000132970	ENSG00000132970	WASF3	Cluster 16	Insulin pathway	WAS protein family member 3 [Source:HGNC Symbol;Acc:HGNC:12734]
	ENSG00000133027	ENSG00000133027	ENSG00000133027	PEMT	Cluster 16	Insulin pathway	phosphatidylethanolamine N-methyltransferase [Source:HGNC Symbol;Acc:HGNC:8830]
	ENSG00000134030	ENSG00000134030		CTIF	Cluster 16	Insulin pathway	cap binding complex dependent translation initiation factor [Source:HGNC Symbol;Acc:HGNC:23925]
	ENSG00000134243	ENSG00000134243	ENSG00000134243	SORT1	Cluster 16	Insulin pathway	sortilin 1 [Source:HGNC Symbol;Acc:HGNC:11186]
	ENSG00000134324	ENSG00000134324	ENSG00000134324	LPIN1	Cluster 16	Insulin pathway	lipin 1 [Source:HGNC Symbol;Acc:HGNC:13345]
	ENSG00000134463	ENSG00000134463	ENSG00000134463	ECHDC3	Cluster 16	Insulin pathway	enoyl-CoA hydratase domain containing 3 [Source:HGNC Symbol;Acc:HGNC:23489]
	ENSG00000135821	ENSG00000135821	ENSG00000135821	GLUL	Cluster 16	Insulin pathway	glutamate-ammonia ligase [Source:HGNC Symbol;Acc:HGNC:4341]
	ENSG00000135837	ENSG00000135837	ENSG00000135837	CEP350	Cluster 16	Insulin pathway	centrosomal protein 350 [Source:HGNC Symbol;Acc:HGNC:24238]
	ENSG00000137824	ENSG00000137824		RMDN3	Cluster 16	Insulin pathway	regulator of microtubule dynamics 3 [Source:HGNC Symbol;Acc:HGNC:25550]
	ENSG00000138032	ENSG00000138032	ENSG00000138032	PPM1B	Cluster 16	Insulin pathway	protein phosphatase, Mg2+/Mn2+ dependent 1B [Source:HGNC Symbol;Acc:HGNC:9276]
	ENSG00000138356	ENSG00000138356	ENSG00000138356	AOX1	Cluster 16	Insulin pathway	aldehyde oxidase 1 [Source:HGNC Symbol;Acc:HGNC:553]
	ENSG00000142733	ENSG00000142733	ENSG00000142733	MAP3K6	Cluster 16	Insulin pathway	mitogen-activated protein kinase kinase kinase 6 [Source:HGNC Symbol;Acc:HGNC:6858]
	ENSG00000144724	ENSG00000144724	ENSG00000144724	PTPRG	Cluster 16	Insulin pathway	protein tyrosine phosphatase, receptor type G [Source:HGNC Symbol;Acc:HGNC:9671]
	ENSG00000144891	ENSG00000144891	ENSG00000144891	AGTR1	Cluster 16	Insulin pathway	angiotensin II receptor type 1 [Source:HGNC Symbol;Acc:HGNC:336]
	ENSG00000145390	ENSG00000145390	ENSG00000145390	USP53	Cluster 16	Insulin pathway	ubiquitin specific peptidase 53 [Source:HGNC Symbol;Acc:HGNC:29255]
	ENSG00000145675	ENSG00000145675	ENSG00000145675	PIK3R1	Cluster 16	Insulin pathway	phosphoinositide-3-kinase regulatory subunit 1 [Source:HGNC Symbol;Acc:HGNC:8979]
	ENSG00000146648	ENSG00000146648	ENSG00000146648	EGFR	Cluster 16	Insulin pathway	epidermal growth factor receptor [Source:HGNC Symbol;Acc:HGNC:3236]
	ENSG00000147526	ENSG00000147526	ENSG00000147526	TACC1	Cluster 16	Insulin pathway	transforming acidic coiled-coil containing protein 1 [Source:HGNC Symbol;Acc:HGNC:11522]
	ENSG00000147872	ENSG00000147872		PLIN2	Cluster 16	Insulin pathway	perilipin 2 [Source:HGNC Symbol;Acc:HGNC:248]
	ENSG00000150907	ENSG00000150907	ENSG00000150907	FOXO1	Cluster 16	Insulin pathway	forkhead box O1 [Source:HGNC Symbol;Acc:HGNC:3819]
	ENSG00000151632	ENSG00000151632	ENSG00000151632	AKR1C2	Cluster 16	Insulin pathway	aldo-keto reductase family 1 member C2 [Source:HGNC Symbol;Acc:HGNC:385]
	ENSG00000151726	ENSG00000151726	ENSG00000151726	ACSL1	Cluster 16	Insulin pathway	acyl-CoA synthetase long chain family member 1 [Source:HGNC Symbol;Acc:HGNC:3569]
	ENSG00000152133	ENSG00000152133		GPATCH11	Cluster 16	Insulin pathway	G-patch domain containing 11 [Source:HGNC Symbol;Acc:HGNC:26768]
	ENSG00000152583	ENSG00000152583	ENSG00000152583	SPARCL1	Cluster 16	Insulin pathway	SPARC like 1 [Source:HGNC Symbol;Acc:HGNC:11220]
	ENSG00000153207	ENSG00000153207	ENSG00000153207	AHCTF1	Cluster 16	Insulin pathway	AT-hook containing transcription factor 1 [Source:HGNC Symbol;Acc:HGNC:24618]
	ENSG00000156735	ENSG00000156735	ENSG00000156735	BAG4	Cluster 16	Insulin pathway	BCL2 associated athanogene 4 [Source:HGNC Symbol;Acc:HGNC:940]
	ENSG00000158186	ENSG00000158186	ENSG00000158186	MRAS	Cluster 16	Insulin pathway	muscle RAS oncogene homolog [Source:HGNC Symbol;Acc:HGNC:7227]
	ENSG00000158292		ENSG00000158292	GPR153	Cluster 16	Insulin pathway	G protein-coupled receptor 153 [Source:HGNC Symbol;Acc:HGNC:23618]
	ENSG00000160209	ENSG00000160209	ENSG00000160209	PDXK	Cluster 16	Insulin pathway	pyridoxal kinase [Source:HGNC Symbol;Acc:HGNC:8819]
	ENSG00000161533	ENSG00000161533	ENSG00000161533	ACOX1	Cluster 16	Insulin pathway	acyl-CoA oxidase 1 [Source:HGNC Symbol;Acc:HGNC:119]
	ENSG00000163590	ENSG00000163590	ENSG00000163590	PPM1L	Cluster 16	Insulin pathway	protein phosphatase, Mg2+/Mn2+ dependent 1L [Source:HGNC Symbol;Acc:HGNC:16381]
	ENSG00000163884	ENSG00000163884	ENSG00000163884	KLF15	Cluster 16	Insulin pathway	Kruppel like factor 15 [Source:HGNC Symbol;Acc:HGNC:14536]
	ENSG00000163931	ENSG00000163931	ENSG00000163931	TKT	Cluster 16	Insulin pathway	transketolase [Source:HGNC Symbol;Acc:HGNC:11834]
	ENSG00000163932	ENSG00000163932	ENSG00000163932	PRKCD	Cluster 16	Insulin pathway	protein kinase C delta [Source:HGNC Symbol;Acc:HGNC:9399]
	ENSG00000164976	ENSG00000164976		MYORG	Cluster 16	Insulin pathway	myogenesis regulating glycosidase (putative) [Source:HGNC Symbol;Acc:HGNC:19918]
	ENSG00000166272	ENSG00000166272		WBP1L	Cluster 16	Insulin pathway	WW domain binding protein 1 like [Source:HGNC Symbol;Acc:HGNC:23510]
	ENSG00000167291	ENSG00000167291	ENSG00000167291	TBC1D16	Cluster 16	Insulin pathway	TBC1 domain family member 16 [Source:HGNC Symbol;Acc:HGNC:28356]
	ENSG00000168209	ENSG00000168209	ENSG00000168209	DDIT4	Cluster 16	Insulin pathway	DNA damage inducible transcript 4 [Source:HGNC Symbol;Acc:HGNC:24944]
	ENSG00000168792	ENSG00000168792		ABHD15	Cluster 16	Insulin pathway	abhydrolase domain containing 15 [Source:HGNC Symbol;Acc:HGNC:26971]
	ENSG00000168924	ENSG00000168924	ENSG00000168924	LETM1	Cluster 16	Insulin pathway	leucine zipper and EF-hand containing transmembrane protein 1 [Source:HGNC Symbol;Acc:HGNC:6556]
	ENSG00000169692	ENSG00000169692	ENSG00000169692	AGPAT2	Cluster 16	Insulin pathway	1-acylglycerol-3-phosphate O-acyltransferase 2 [Source:HGNC Symbol;Acc:HGNC:325]
	ENSG00000169710	ENSG00000169710	ENSG00000169710	FASN	Cluster 16	Insulin pathway	fatty acid synthase [Source:HGNC Symbol;Acc:HGNC:3594]
	ENSG00000169738	ENSG00000169738	ENSG00000169738	DCXR	Cluster 16	Insulin pathway	dicarbonyl and L-xylulose reductase [Source:HGNC Symbol;Acc:HGNC:18985]
	ENSG00000171612	ENSG00000171612	ENSG00000171612	SLC25A33	Cluster 16	Insulin pathway	solute carrier family 25 member 33 [Source:HGNC Symbol;Acc:HGNC:29681]
	ENSG00000171862	ENSG00000171862	ENSG00000171862	PTEN	Cluster 16	Insulin pathway	phosphatase and tensin homolog [Source:HGNC Symbol;Acc:HGNC:9588]
	ENSG00000172840	ENSG00000172840	ENSG00000172840	PDP2	Cluster 16	Insulin pathway	pyruvate dehyrogenase phosphatase catalytic subunit 2 [Source:HGNC Symbol;Acc:HGNC:30263]
	ENSG00000174669	ENSG00000174669	ENSG00000174669	SLC29A2	Cluster 16	Insulin pathway	solute carrier family 29 member 2 [Source:HGNC Symbol;Acc:HGNC:11004]
	ENSG00000176171	ENSG00000176171	ENSG00000176171	BNIP3	Cluster 16	Insulin pathway	BCL2 interacting protein 3 [Source:HGNC Symbol;Acc:HGNC:1084]
	ENSG00000180530	ENSG00000180530	ENSG00000180530	NRIP1	Cluster 16	Insulin pathway	nuclear receptor interacting protein 1 [Source:HGNC Symbol;Acc:HGNC:8001]
	ENSG00000182704	ENSG00000182704	ENSG00000182704	TSKU	Cluster 16	Insulin pathway	tsukushi, small leucine rich proteoglycan [Source:HGNC Symbol;Acc:HGNC:28850]
	ENSG00000183048		ENSG00000183048	SLC25A10	Cluster 16	Insulin pathway	solute carrier family 25 member 10 [Source:HGNC Symbol;Acc:HGNC:10980]
	ENSG00000184384	ENSG00000184384	ENSG00000184384	MAML2	Cluster 16	Insulin pathway	mastermind like transcriptional coactivator 2 [Source:HGNC Symbol;Acc:HGNC:16259]
	ENSG00000184602	ENSG00000184602	ENSG00000184602	SNN	Cluster 16	Insulin pathway	stannin [Source:HGNC Symbol;Acc:HGNC:11149]
	ENSG00000185950	ENSG00000185950	ENSG00000185950	IRS2	Cluster 16	Insulin pathway	insulin receptor substrate 2 [Source:HGNC Symbol;Acc:HGNC:6126]
	ENSG00000186350	ENSG00000186350	ENSG00000186350	RXRA	Cluster 16	Insulin pathway	retinoid X receptor alpha [Source:HGNC Symbol;Acc:HGNC:10477]
	ENSG00000187134	ENSG00000187134	ENSG00000187134	AKR1C1	Cluster 16	Insulin pathway	aldo-keto reductase family 1 member C1 [Source:HGNC Symbol;Acc:HGNC:384]
	ENSG00000187446	ENSG00000187446		CHP1	Cluster 16	Insulin pathway	calcineurin like EF-hand protein 1 [Source:HGNC Symbol;Acc:HGNC:17433]
	ENSG00000196616	ENSG00000196616	ENSG00000196616	ADH1B	Cluster 16	Insulin pathway	alcohol dehydrogenase 1B (class I), beta polypeptide [Source:HGNC Symbol;Acc:HGNC:250]
	ENSG00000198189	ENSG00000198189	ENSG00000198189	HSD17B11	Cluster 16	Insulin pathway	hydroxysteroid 17-beta dehydrogenase 11 [Source:HGNC Symbol;Acc:HGNC:22960]
	ENSG00000198648	ENSG00000198648	ENSG00000198648	STK39	Cluster 16	Insulin pathway	serine/threonine kinase 39 [Source:HGNC Symbol;Acc:HGNC:17717]
	ENSG00000206527	ENSG00000206527		HACD2	Cluster 16	Insulin pathway	3-hydroxyacyl-CoA dehydratase 2 [Source:HGNC Symbol;Acc:HGNC:9640]
	ENSG00000211445	ENSG00000211445	ENSG00000211445	GPX3	Cluster 16	Insulin pathway	glutathione peroxidase 3 [Source:HGNC Symbol;Acc:HGNC:4555]
	ENSG00000124151	ENSG00000124151	ENSG00000124151	NCOA3	Cluster 16	Insulin pathway	nuclear receptor coactivator 3 [Source:HGNC Symbol;Acc:HGNC:7670]
	ENSG00000182552	ENSG00000182552		RWDD4	Cluster 16	Insulin pathway	RWD domain containing 4 [Source:HGNC Symbol;Acc:HGNC:23750]
	ENSG00000189221	ENSG00000189221	ENSG00000189221	MAOA	Cluster 16	Insulin pathway	monoamine oxidase A [Source:HGNC Symbol;Acc:HGNC:6833]
	ENSG00000158352	ENSG00000158352	ENSG00000158352	SHROOM4	Cluster 16	Insulin pathway	shroom family member 4 [Source:HGNC Symbol;Acc:HGNC:29215]
	ENSG00000136160	ENSG00000136160	ENSG00000136160	EDNRB	Cluster 16	Insulin pathway	endothelin receptor type B [Source:HGNC Symbol;Acc:HGNC:3180]
	ENSG00000184205	ENSG00000184205	ENSG00000184205	TSPYL2	Cluster 16	Insulin pathway	TSPY like 2 [Source:HGNC Symbol;Acc:HGNC:24358]
	ENSG00000147383	ENSG00000147383	ENSG00000147383	NSDHL	Cluster 16	Insulin pathway	NAD(P) dependent steroid dehydrogenase-like [Source:HGNC Symbol;Acc:HGNC:13398]
	ENSG00000165029	ENSG00000165029	ENSG00000165029	ABCA1	Cluster 16	Insulin pathway	ATP binding cassette subfamily A member 1 [Source:HGNC Symbol;Acc:HGNC:29]
	ENSG00000151491	ENSG00000151491	ENSG00000151491	EPS8	Cluster 16	Insulin pathway	epidermal growth factor receptor pathway substrate 8 [Source:HGNC Symbol;Acc:HGNC:3420]
	ENSG00000136870	ENSG00000136870	ENSG00000136870	ZNF189	Cluster 16	Insulin pathway	zinc finger protein 189 [Source:HGNC Symbol;Acc:HGNC:12980]
	ENSG00000167772		ENSG00000167772	ANGPTL4	Cluster 16	Insulin pathway	angiopoietin like 4 [Source:HGNC Symbol;Acc:HGNC:16039]
	ENSG00000168890	ENSG00000168890		TMEM150A	Cluster 16	Insulin pathway	transmembrane protein 150A [Source:HGNC Symbol;Acc:HGNC:24677]
	ENSG00000145012	ENSG00000145012	ENSG00000145012	LPP	Cluster 16	Insulin pathway	LIM domain containing preferred translocation partner in lipoma [Source:HGNC Symbol;Acc:HGNC:6679]
	ENSG00000150347	ENSG00000150347	ENSG00000150347	ARID5B	Cluster 16	Insulin pathway	AT-rich interaction domain 5B [Source:HGNC Symbol;Acc:HGNC:17362]
	ENSG00000241878	ENSG00000241878	ENSG00000241878	PISD	Cluster 16	Insulin pathway	phosphatidylserine decarboxylase [Source:HGNC Symbol;Acc:HGNC:8999]
	ENSG00000188613	ENSG00000188613	ENSG00000188613	NANOS1	Cluster 16	Insulin pathway	nanos C2HC-type zinc finger 1 [Source:HGNC Symbol;Acc:HGNC:23044]
	ENSG00000178605	ENSG00000178605	ENSG00000178605	GTPBP6	Cluster 16	Insulin pathway	GTP binding protein 6 (putative) [Source:HGNC Symbol;Acc:HGNC:30189]
	ENSG00000095637	ENSG00000095637	ENSG00000095637	SORBS1	Cluster 16	Insulin pathway	sorbin and SH3 domain containing 1 [Source:HGNC Symbol;Acc:HGNC:14565]
	ENSG00000106070	ENSG00000106070	ENSG00000106070	GRB10	Cluster 16	Insulin pathway	growth factor receptor bound protein 10 [Source:HGNC Symbol;Acc:HGNC:4564]
	ENSG00000173918	ENSG00000173918	ENSG00000173918	C1QTNF1	Cluster 16	Insulin pathway	C1q and TNF related 1 [Source:HGNC Symbol;Acc:HGNC:14324]
	ENSG00000110422	ENSG00000110422	ENSG00000110422	HIPK3	Cluster 16	Insulin pathway	homeodomain interacting protein kinase 3 [Source:HGNC Symbol;Acc:HGNC:4915]
	ENSG00000136044	ENSG00000136044	ENSG00000136044	APPL2	Cluster 16	Insulin pathway	adaptor protein, phosphotyrosine interacting with PH domain and leucine zipper 2 [Source:HGNC Symbol;Acc:HGNC:18242]
	ENSG00000163995	ENSG00000163995	ENSG00000163995	ABLIM2	Cluster 16	Insulin pathway	actin binding LIM protein family member 2 [Source:HGNC Symbol;Acc:HGNC:19195]
	ENSG00000173546	ENSG00000173546	ENSG00000173546	CSPG4	Cluster 16	Insulin pathway	chondroitin sulfate proteoglycan 4 [Source:HGNC Symbol;Acc:HGNC:2466]
	ENSG00000170873	ENSG00000170873	ENSG00000170873	MTSS1	Cluster 16	Insulin pathway	MTSS1, I-BAR domain containing [Source:HGNC Symbol;Acc:HGNC:20443]
	ENSG00000133687	ENSG00000133687	ENSG00000133687	TMTC1	Cluster 16	Insulin pathway	transmembrane and tetratricopeptide repeat containing 1 [Source:HGNC Symbol;Acc:HGNC:24099]
	ENSG00000172216	ENSG00000172216	ENSG00000172216	CEBPB	Cluster 16	Insulin pathway	CCAAT enhancer binding protein beta [Source:HGNC Symbol;Acc:HGNC:1834]
	ENSG00000196139	ENSG00000196139	ENSG00000196139	AKR1C3	Cluster 16	Insulin pathway	aldo-keto reductase family 1 member C3 [Source:HGNC Symbol;Acc:HGNC:386]
	ENSG00000006756	ENSG00000006756	ENSG00000006756	ARSD	Cluster 16	Insulin pathway	arylsulfatase D [Source:HGNC Symbol;Acc:HGNC:717]
	ENSG00000136867	ENSG00000136867	ENSG00000136867	SLC31A2	Cluster 16	Insulin pathway	solute carrier family 31 member 2 [Source:HGNC Symbol;Acc:HGNC:11017]
	ENSG00000005249	ENSG00000005249	ENSG00000005249	PRKAR2B	Cluster 18	0	protein kinase cAMP-dependent type II regulatory subunit beta [Source:HGNC Symbol;Acc:HGNC:9392]
	ENSG00000008394	ENSG00000008394	ENSG00000008394	MGST1	Cluster 18	0	microsomal glutathione S-transferase 1 [Source:HGNC Symbol;Acc:HGNC:7061]
	ENSG00000012660	ENSG00000012660	ENSG00000012660	ELOVL5	Cluster 18	0	ELOVL fatty acid elongase 5 [Source:HGNC Symbol;Acc:HGNC:21308]
	ENSG00000073711	ENSG00000073711	ENSG00000073711	PPP2R3A	Cluster 18	0	protein phosphatase 2 regulatory subunit B''alpha [Source:HGNC Symbol;Acc:HGNC:9307]
	ENSG00000075223	ENSG00000075223	ENSG00000075223	SEMA3C	Cluster 18	0	semaphorin 3C [Source:HGNC Symbol;Acc:HGNC:10725]
	ENSG00000086289	ENSG00000086289	ENSG00000086289	EPDR1	Cluster 18	0	ependymin related 1 [Source:HGNC Symbol;Acc:HGNC:17572]
	ENSG00000100504	ENSG00000100504	ENSG00000100504	PYGL	Cluster 18	0	glycogen phosphorylase L [Source:HGNC Symbol;Acc:HGNC:9725]
	ENSG00000115459	ENSG00000115459		ELMOD3	Cluster 18	0	ELMO domain containing 3 [Source:HGNC Symbol;Acc:HGNC:26158]
	ENSG00000116005	ENSG00000116005	ENSG00000116005	PCYOX1	Cluster 18	0	prenylcysteine oxidase 1 [Source:HGNC Symbol;Acc:HGNC:20588]
	ENSG00000123091	ENSG00000123091	ENSG00000123091	RNF11	Cluster 18	0	ring finger protein 11 [Source:HGNC Symbol;Acc:HGNC:10056]
	ENSG00000128268		ENSG00000128268	MGAT3	Cluster 18	0	mannosyl (beta-1,4-)-glycoprotein beta-1,4-N-acetylglucosaminyltransferase [Source:HGNC Symbol;Acc:HGNC:7046]
	ENSG00000130508	ENSG00000130508	ENSG00000130508	PXDN	Cluster 18	0	peroxidasin [Source:HGNC Symbol;Acc:HGNC:14966]
	ENSG00000132170	ENSG00000132170	ENSG00000132170	PPARG	Cluster 18	0	peroxisome proliferator activated receptor gamma [Source:HGNC Symbol;Acc:HGNC:9236]
	ENSG00000135272	ENSG00000135272	ENSG00000135272	MDFIC	Cluster 18	0	MyoD family inhibitor domain containing [Source:HGNC Symbol;Acc:HGNC:28870]
	ENSG00000135917		ENSG00000135917	SLC19A3	Cluster 18	0	solute carrier family 19 member 3 [Source:HGNC Symbol;Acc:HGNC:16266]
	ENSG00000145743	ENSG00000145743	ENSG00000145743	FBXL17	Cluster 18	0	F-box and leucine rich repeat protein 17 [Source:HGNC Symbol;Acc:HGNC:13615]
	ENSG00000151474	ENSG00000151474	ENSG00000151474	FRMD4A	Cluster 18	0	FERM domain containing 4A [Source:HGNC Symbol;Acc:HGNC:25491]
	ENSG00000152465	ENSG00000152465	ENSG00000152465	NMT2	Cluster 18	0	N-myristoyltransferase 2 [Source:HGNC Symbol;Acc:HGNC:7858]
	ENSG00000153956	ENSG00000153956	ENSG00000153956	CACNA2D1	Cluster 18	0	calcium voltage-gated channel auxiliary subunit alpha2delta 1 [Source:HGNC Symbol;Acc:HGNC:1399]
	ENSG00000157617	ENSG00000157617	ENSG00000157617	C2CD2	Cluster 18	0	C2 calcium dependent domain containing 2 [Source:HGNC Symbol;Acc:HGNC:1266]
	ENSG00000162688	ENSG00000162688	ENSG00000162688	AGL	Cluster 18	0	amylo-alpha-1, 6-glucosidase, 4-alpha-glucanotransferase [Source:HGNC Symbol;Acc:HGNC:321]
	ENSG00000163069	ENSG00000163069	ENSG00000163069	SGCB	Cluster 18	0	sarcoglycan beta [Source:HGNC Symbol;Acc:HGNC:10806]
	ENSG00000163697	ENSG00000163697	ENSG00000163697	APBB2	Cluster 18	0	amyloid beta precursor protein binding family B member 2 [Source:HGNC Symbol;Acc:HGNC:582]
	ENSG00000163820	ENSG00000163820	ENSG00000163820	FYCO1	Cluster 18	0	FYVE and coiled-coil domain containing 1 [Source:HGNC Symbol;Acc:HGNC:14673]
	ENSG00000166819	ENSG00000166819		PLIN1	Cluster 18	0	perilipin 1 [Source:HGNC Symbol;Acc:HGNC:9076]
	ENSG00000166938	ENSG00000166938	ENSG00000166938	DIS3L	Cluster 18	0	DIS3 like exosome 3'-5' exoribonuclease [Source:HGNC Symbol;Acc:HGNC:28698]
	ENSG00000174697		ENSG00000174697	LEP	Cluster 18	0	leptin [Source:HGNC Symbol;Acc:HGNC:6553]
	ENSG00000181092	ENSG00000181092	ENSG00000181092	ADIPOQ	Cluster 18	0	adiponectin, C1Q and collagen domain containing [Source:HGNC Symbol;Acc:HGNC:13633]
	ENSG00000182118	ENSG00000182118	ENSG00000182118	FAM89A	Cluster 18	0	family with sequence similarity 89 member A [Source:HGNC Symbol;Acc:HGNC:25057]
	ENSG00000186106	ENSG00000186106	ENSG00000186106	ANKRD46	Cluster 18	0	ankyrin repeat domain 46 [Source:HGNC Symbol;Acc:HGNC:27229]
	ENSG00000186439	ENSG00000186439	ENSG00000186439	TRDN	Cluster 18	0	triadin [Source:HGNC Symbol;Acc:HGNC:12261]
	ENSG00000187288	ENSG00000187288	ENSG00000187288	CIDEC	Cluster 18	0	cell death inducing DFFA like effector c [Source:HGNC Symbol;Acc:HGNC:24229]
	ENSG00000196878	ENSG00000196878	ENSG00000196878	LAMB3	Cluster 18	0	laminin subunit beta 3 [Source:HGNC Symbol;Acc:HGNC:6490]
	ENSG00000253293	ENSG00000253293	ENSG00000253293	HOXA10	Cluster 18	0	homeobox A10 [Source:HGNC Symbol;Acc:HGNC:5100]
	ENSG00000100077	ENSG00000100077		GRK3	Cluster 18	0	G protein-coupled receptor kinase 3 [Source:HGNC Symbol;Acc:HGNC:290]
	ENSG00000147010	ENSG00000147010	ENSG00000147010	SH3KBP1	Cluster 18	0	SH3 domain containing kinase binding protein 1 [Source:HGNC Symbol;Acc:HGNC:13867]
	ENSG00000184811			TRARG1	Cluster 18	0	trafficking regulator of GLUT4 (SLC2A4) 1 [Source:HGNC Symbol;Acc:HGNC:29592]
	ENSG00000105088		ENSG00000105088	OLFM2	Cluster 18	0	olfactomedin 2 [Source:HGNC Symbol;Acc:HGNC:17189]
	ENSG00000166260	ENSG00000166260	ENSG00000166260	COX11	Cluster 18	0	cytochrome c oxidase copper chaperone COX11 [Source:HGNC Symbol;Acc:HGNC:2261]
	ENSG00000107779	ENSG00000107779	ENSG00000107779	BMPR1A	Cluster 18	0	bone morphogenetic protein receptor type 1A [Source:HGNC Symbol;Acc:HGNC:1076]
	ENSG00000182670	ENSG00000182670	ENSG00000182670	TTC3	Cluster 18	0	tetratricopeptide repeat domain 3 [Source:HGNC Symbol;Acc:HGNC:12393]
	ENSG00000148218	ENSG00000148218	ENSG00000148218	ALAD	Cluster 18	0	aminolevulinate dehydratase [Source:HGNC Symbol;Acc:HGNC:395]
	ENSG00000196227	ENSG00000196227		FAM217B	Cluster 18	0	family with sequence similarity 217 member B [Source:HGNC Symbol;Acc:HGNC:16170]
	ENSG00000147853	ENSG00000147853	ENSG00000147853	AK3	Cluster 18	0	adenylate kinase 3 [Source:HGNC Symbol;Acc:HGNC:17376]
	ENSG00000178074	ENSG00000178074		C2orf69	Cluster 18	0	chromosome 2 open reading frame 69 [Source:HGNC Symbol;Acc:HGNC:26799]
	ENSG00000139641	ENSG00000139641		ESYT1	Cluster 18	0	extended synaptotagmin 1 [Source:HGNC Symbol;Acc:HGNC:29534]
	ENSG00000171791	ENSG00000171791	ENSG00000171791	BCL2	Cluster 18	0	BCL2, apoptosis regulator [Source:HGNC Symbol;Acc:HGNC:990]
	ENSG00000160307		ENSG00000160307	S100B	Cluster 18	0	S100 calcium binding protein B [Source:HGNC Symbol;Acc:HGNC:10500]
	ENSG00000198848		ENSG00000198848	CES1	Cluster 18	0	carboxylesterase 1 [Source:HGNC Symbol;Acc:HGNC:1863]
	ENSG00000101856	ENSG00000101856	ENSG00000101856	PGRMC1	Cluster 18	0	progesterone receptor membrane component 1 [Source:HGNC Symbol;Acc:HGNC:16090]
	ENSG00000185437	ENSG00000185437	ENSG00000185437	SH3BGR	Cluster 18	0	SH3 domain binding glutamate rich protein [Source:HGNC Symbol;Acc:HGNC:10822]
	ENSG00000126778	ENSG00000126778	ENSG00000126778	SIX1	Cluster 18	0	SIX homeobox 1 [Source:HGNC Symbol;Acc:HGNC:10887]
	ENSG00000011451	ENSG00000011451		WIZ	Cluster 19	0	widely interspaced zinc finger motifs [Source:HGNC Symbol;Acc:HGNC:30917]
	ENSG00000032444	ENSG00000032444	ENSG00000032444	PNPLA6	Cluster 19	0	patatin like phospholipase domain containing 6 [Source:HGNC Symbol;Acc:HGNC:16268]
	ENSG00000040633	ENSG00000040633	ENSG00000040633	PHF23	Cluster 19	0	PHD finger protein 23 [Source:HGNC Symbol;Acc:HGNC:28428]
	ENSG00000048162	ENSG00000048162		NOP16	Cluster 19	0	NOP16 nucleolar protein [Source:HGNC Symbol;Acc:HGNC:26934]
	ENSG00000056972	ENSG00000056972	ENSG00000056972	TRAF3IP2	Cluster 19	0	TRAF3 interacting protein 2 [Source:HGNC Symbol;Acc:HGNC:1343]
	ENSG00000058600	ENSG00000058600		POLR3E	Cluster 19	0	RNA polymerase III subunit E [Source:HGNC Symbol;Acc:HGNC:30347]
	ENSG00000063660	ENSG00000063660	ENSG00000063660	GPC1	Cluster 19	0	glypican 1 [Source:HGNC Symbol;Acc:HGNC:4449]
	ENSG00000070814	ENSG00000070814	ENSG00000070814	TCOF1	Cluster 19	0	treacle ribosome biogenesis factor 1 [Source:HGNC Symbol;Acc:HGNC:11654]
	ENSG00000072518	ENSG00000072518	ENSG00000072518	MARK2	Cluster 19	0	microtubule affinity regulating kinase 2 [Source:HGNC Symbol;Acc:HGNC:3332]
	ENSG00000074800	ENSG00000074800	ENSG00000074800	ENO1	Cluster 19	0	enolase 1 [Source:HGNC Symbol;Acc:HGNC:3350]
	ENSG00000076201	ENSG00000076201	ENSG00000076201	PTPN23	Cluster 19	0	protein tyrosine phosphatase, non-receptor type 23 [Source:HGNC Symbol;Acc:HGNC:14406]
	ENSG00000077454	ENSG00000077454	ENSG00000077454	LRCH4	Cluster 19	0	leucine rich repeats and calponin homology domain containing 4 [Source:HGNC Symbol;Acc:HGNC:6691]
	ENSG00000081087	ENSG00000081087	ENSG00000081087	OSTM1	Cluster 19	0	osteoclastogenesis associated transmembrane protein 1 [Source:HGNC Symbol;Acc:HGNC:21652]
	ENSG00000092201	ENSG00000092201	ENSG00000092201	SUPT16H	Cluster 19	0	SPT16 homolog, facilitates chromatin remodeling subunit [Source:HGNC Symbol;Acc:HGNC:11465]
	ENSG00000096070	ENSG00000096070	ENSG00000096070	BRPF3	Cluster 19	0	bromodomain and PHD finger containing 3 [Source:HGNC Symbol;Acc:HGNC:14256]
	ENSG00000099381	ENSG00000099381	ENSG00000099381	SETD1A	Cluster 19	0	SET domain containing 1A [Source:HGNC Symbol;Acc:HGNC:29010]
	ENSG00000099821	ENSG00000099821	ENSG00000099821	POLRMT	Cluster 19	0	RNA polymerase mitochondrial [Source:HGNC Symbol;Acc:HGNC:9200]
	ENSG00000100401	ENSG00000100401	ENSG00000100401	RANGAP1	Cluster 19	0	Ran GTPase activating protein 1 [Source:HGNC Symbol;Acc:HGNC:9854]
	ENSG00000101361	ENSG00000101361		NOP56	Cluster 19	0	NOP56 ribonucleoprotein [Source:HGNC Symbol;Acc:HGNC:15911]
	ENSG00000102858	ENSG00000102858	ENSG00000102858	MGRN1	Cluster 19	0	mahogunin ring finger 1 [Source:HGNC Symbol;Acc:HGNC:20254]
	ENSG00000103126	ENSG00000103126	ENSG00000103126	AXIN1	Cluster 19	0	axin 1 [Source:HGNC Symbol;Acc:HGNC:903]
	ENSG00000103249	ENSG00000103249	ENSG00000103249	CLCN7	Cluster 19	0	chloride voltage-gated channel 7 [Source:HGNC Symbol;Acc:HGNC:2025]
	ENSG00000103495	ENSG00000103495	ENSG00000103495	MAZ	Cluster 19	0	MYC associated zinc finger protein [Source:HGNC Symbol;Acc:HGNC:6914]
	ENSG00000105063	ENSG00000105063		PPP6R1	Cluster 19	0	protein phosphatase 6 regulatory subunit 1 [Source:HGNC Symbol;Acc:HGNC:29195]
	ENSG00000105281	ENSG00000105281	ENSG00000105281	SLC1A5	Cluster 19	0	solute carrier family 1 member 5 [Source:HGNC Symbol;Acc:HGNC:10943]
	ENSG00000105671	ENSG00000105671	ENSG00000105671	DDX49	Cluster 19	0	DEAD-box helicase 49 [Source:HGNC Symbol;Acc:HGNC:18684]
	ENSG00000105676	ENSG00000105676	ENSG00000105676	ARMC6	Cluster 19	0	armadillo repeat containing 6 [Source:HGNC Symbol;Acc:HGNC:25049]
	ENSG00000105821	ENSG00000105821		DNAJC2	Cluster 19	0	DnaJ heat shock protein family (Hsp40) member C2 [Source:HGNC Symbol;Acc:HGNC:13192]
	ENSG00000107521	ENSG00000107521	ENSG00000107521	HPS1	Cluster 19	0	HPS1, biogenesis of lysosomal organelles complex 3 subunit 1 [Source:HGNC Symbol;Acc:HGNC:5163]
	ENSG00000110619	ENSG00000110619	ENSG00000110619	CARS	Cluster 19	0	cysteinyl-tRNA synthetase [Source:HGNC Symbol;Acc:HGNC:1493]
	ENSG00000111642	ENSG00000111642	ENSG00000111642	CHD4	Cluster 19	0	chromodomain helicase DNA binding protein 4 [Source:HGNC Symbol;Acc:HGNC:1919]
	ENSG00000111647	ENSG00000111647	ENSG00000111647	UHRF1BP1L	Cluster 19	0	UHRF1 binding protein 1 like [Source:HGNC Symbol;Acc:HGNC:29102]
	ENSG00000111676	ENSG00000111676	ENSG00000111676	ATN1	Cluster 19	0	atrophin 1 [Source:HGNC Symbol;Acc:HGNC:3033]
	ENSG00000112096	ENSG00000112096	ENSG00000112096	SOD2	Cluster 19	0	superoxide dismutase 2 [Source:HGNC Symbol;Acc:HGNC:11180]
	ENSG00000113407	ENSG00000113407	ENSG00000113407	TARS	Cluster 19	0	threonyl-tRNA synthetase [Source:HGNC Symbol;Acc:HGNC:11572]
	ENSG00000115307	ENSG00000115307	ENSG00000115307	AUP1	Cluster 19	0	AUP1, lipid droplet regulating VLDL assembly factor [Source:HGNC Symbol;Acc:HGNC:891]
	ENSG00000116260	ENSG00000116260	ENSG00000116260	QSOX1	Cluster 19	0	quiescin sulfhydryl oxidase 1 [Source:HGNC Symbol;Acc:HGNC:9756]
	ENSG00000116649	ENSG00000116649	ENSG00000116649	SRM	Cluster 19	0	spermidine synthase [Source:HGNC Symbol;Acc:HGNC:11296]
	ENSG00000116786	ENSG00000116786	ENSG00000116786	PLEKHM2	Cluster 19	0	pleckstrin homology and RUN domain containing M2 [Source:HGNC Symbol;Acc:HGNC:29131]
	ENSG00000116809	ENSG00000116809	ENSG00000116809	ZBTB17	Cluster 19	0	zinc finger and BTB domain containing 17 [Source:HGNC Symbol;Acc:HGNC:12936]
	ENSG00000117984	ENSG00000117984	ENSG00000117984	CTSD	Cluster 19	0	cathepsin D [Source:HGNC Symbol;Acc:HGNC:2529]
	ENSG00000123064	ENSG00000123064	ENSG00000123064	DDX54	Cluster 19	0	DEAD-box helicase 54 [Source:HGNC Symbol;Acc:HGNC:20084]
	ENSG00000123416	ENSG00000123416	ENSG00000123416	TUBA1B	Cluster 19	0	tubulin alpha 1b [Source:HGNC Symbol;Acc:HGNC:18809]
	ENSG00000123505	ENSG00000123505	ENSG00000123505	AMD1	Cluster 19	0	adenosylmethionine decarboxylase 1 [Source:HGNC Symbol;Acc:HGNC:457]
	ENSG00000124275	ENSG00000124275	ENSG00000124275	MTRR	Cluster 19	0	5-methyltetrahydrofolate-homocysteine methyltransferase reductase [Source:HGNC Symbol;Acc:HGNC:7473]
	ENSG00000125912	ENSG00000125912		NCLN	Cluster 19	0	nicalin [Source:HGNC Symbol;Acc:HGNC:26923]
	ENSG00000126254	ENSG00000126254	ENSG00000126254	RBM42	Cluster 19	0	RNA binding motif protein 42 [Source:HGNC Symbol;Acc:HGNC:28117]
	ENSG00000127022	ENSG00000127022	ENSG00000127022	CANX	Cluster 19	0	calnexin [Source:HGNC Symbol;Acc:HGNC:1473]
	ENSG00000127616	ENSG00000127616	ENSG00000127616	SMARCA4	Cluster 19	0	SWI/SNF related, matrix associated, actin dependent regulator of chromatin, subfamily a, member 4 [Source:HGNC Symbol;Acc:HGNC:11100]
	ENSG00000130204	ENSG00000130204	ENSG00000130204	TOMM40	Cluster 19	0	translocase of outer mitochondrial membrane 40 [Source:HGNC Symbol;Acc:HGNC:18001]
	ENSG00000130706	ENSG00000130706	ENSG00000130706	ADRM1	Cluster 19	0	adhesion regulating molecule 1 [Source:HGNC Symbol;Acc:HGNC:15759]
	ENSG00000130758	ENSG00000130758	ENSG00000130758	MAP3K10	Cluster 19	0	mitogen-activated protein kinase kinase kinase 10 [Source:HGNC Symbol;Acc:HGNC:6849]
	ENSG00000130779	ENSG00000130779	ENSG00000130779	CLIP1	Cluster 19	0	CAP-Gly domain containing linker protein 1 [Source:HGNC Symbol;Acc:HGNC:10461]
	ENSG00000131446	ENSG00000131446	ENSG00000131446	MGAT1	Cluster 19	0	mannosyl (alpha-1,3-)-glycoprotein beta-1,2-N-acetylglucosaminyltransferase [Source:HGNC Symbol;Acc:HGNC:7044]
	ENSG00000131462	ENSG00000131462	ENSG00000131462	TUBG1	Cluster 19	0	tubulin gamma 1 [Source:HGNC Symbol;Acc:HGNC:12417]
	ENSG00000131504	ENSG00000131504	ENSG00000131504	DIAPH1	Cluster 19	0	diaphanous related formin 1 [Source:HGNC Symbol;Acc:HGNC:2876]
	ENSG00000131626	ENSG00000131626	ENSG00000131626	PPFIA1	Cluster 19	0	PTPRF interacting protein alpha 1 [Source:HGNC Symbol;Acc:HGNC:9245]
	ENSG00000131653	ENSG00000131653	ENSG00000131653	TRAF7	Cluster 19	0	TNF receptor associated factor 7 [Source:HGNC Symbol;Acc:HGNC:20456]
	ENSG00000132382	ENSG00000132382	ENSG00000132382	MYBBP1A	Cluster 19	0	MYB binding protein 1a [Source:HGNC Symbol;Acc:HGNC:7546]
	ENSG00000132507	ENSG00000132507	ENSG00000132507	EIF5A	Cluster 19	0	eukaryotic translation initiation factor 5A [Source:HGNC Symbol;Acc:HGNC:3300]
	ENSG00000132522	ENSG00000132522	ENSG00000132522	GPS2	Cluster 19	0	G protein pathway suppressor 2 [Source:HGNC Symbol;Acc:HGNC:4550]
	ENSG00000132694	ENSG00000132694	ENSG00000132694	ARHGEF11	Cluster 19	0	Rho guanine nucleotide exchange factor 11 [Source:HGNC Symbol;Acc:HGNC:14580]
	ENSG00000133657	ENSG00000133657	ENSG00000133657	ATP13A3	Cluster 19	0	ATPase 13A3 [Source:HGNC Symbol;Acc:HGNC:24113]
	ENSG00000134684	ENSG00000134684	ENSG00000134684	YARS	Cluster 19	0	tyrosyl-tRNA synthetase [Source:HGNC Symbol;Acc:HGNC:12840]
	ENSG00000134970	ENSG00000134970	ENSG00000134970	TMED7	Cluster 19	0	transmembrane p24 trafficking protein 7 [Source:HGNC Symbol;Acc:HGNC:24253]
	ENSG00000136877	ENSG00000136877	ENSG00000136877	FPGS	Cluster 19	0	folylpolyglutamate synthase [Source:HGNC Symbol;Acc:HGNC:3824]
	ENSG00000140650	ENSG00000140650	ENSG00000140650	PMM2	Cluster 19	0	phosphomannomutase 2 [Source:HGNC Symbol;Acc:HGNC:9115]
	ENSG00000141522	ENSG00000141522	ENSG00000141522	ARHGDIA	Cluster 19	0	Rho GDP dissociation inhibitor alpha [Source:HGNC Symbol;Acc:HGNC:678]
	ENSG00000142002	ENSG00000142002	ENSG00000142002	DPP9	Cluster 19	0	dipeptidyl peptidase 9 [Source:HGNC Symbol;Acc:HGNC:18648]
	ENSG00000142208	ENSG00000142208	ENSG00000142208	AKT1	Cluster 19	0	AKT serine/threonine kinase 1 [Source:HGNC Symbol;Acc:HGNC:391]
	ENSG00000143641	ENSG00000143641	ENSG00000143641	GALNT2	Cluster 19	0	polypeptide N-acetylgalactosaminyltransferase 2 [Source:HGNC Symbol;Acc:HGNC:4124]
	ENSG00000148334	ENSG00000148334	ENSG00000148334	PTGES2	Cluster 19	0	prostaglandin E synthase 2 [Source:HGNC Symbol;Acc:HGNC:17822]
	ENSG00000148396	ENSG00000148396	ENSG00000148396	SEC16A	Cluster 19	0	SEC16 homolog A, endoplasmic reticulum export factor [Source:HGNC Symbol;Acc:HGNC:29006]
	ENSG00000149115	ENSG00000149115	ENSG00000149115	TNKS1BP1	Cluster 19	0	tankyrase 1 binding protein 1 [Source:HGNC Symbol;Acc:HGNC:19081]
	ENSG00000151092	ENSG00000151092	ENSG00000151092	NGLY1	Cluster 19	0	N-glycanase 1 [Source:HGNC Symbol;Acc:HGNC:17646]
	ENSG00000156515	ENSG00000156515	ENSG00000156515	HK1	Cluster 19	0	hexokinase 1 [Source:HGNC Symbol;Acc:HGNC:4922]
	ENSG00000156860	ENSG00000156860		FBRS	Cluster 19	0	fibrosin [Source:HGNC Symbol;Acc:HGNC:20442]
	ENSG00000160294	ENSG00000160294	ENSG00000160294	MCM3AP	Cluster 19	0	minichromosome maintenance complex component 3 associated protein [Source:HGNC Symbol;Acc:HGNC:6946]
	ENSG00000160741	ENSG00000160741	ENSG00000160741	CRTC2	Cluster 19	0	CREB regulated transcription coactivator 2 [Source:HGNC Symbol;Acc:HGNC:27301]
	ENSG00000160818	ENSG00000160818	ENSG00000160818	GPATCH4	Cluster 19	0	G-patch domain containing 4 [Source:HGNC Symbol;Acc:HGNC:25982]
	ENSG00000164880	ENSG00000164880	ENSG00000164880	INTS1	Cluster 19	0	integrator complex subunit 1 [Source:HGNC Symbol;Acc:HGNC:24555]
	ENSG00000164897	ENSG00000164897	ENSG00000164897	TMUB1	Cluster 19	0	transmembrane and ubiquitin like domain containing 1 [Source:HGNC Symbol;Acc:HGNC:21709]
	ENSG00000165271	ENSG00000165271	ENSG00000165271	NOL6	Cluster 19	0	nucleolar protein 6 [Source:HGNC Symbol;Acc:HGNC:19910]
	ENSG00000167553	ENSG00000167553	ENSG00000167553	TUBA1C	Cluster 19	0	tubulin alpha 1c [Source:HGNC Symbol;Acc:HGNC:20768]
	ENSG00000168724	ENSG00000168724	ENSG00000168724	DNAJC21	Cluster 19	0	DnaJ heat shock protein family (Hsp40) member C21 [Source:HGNC Symbol;Acc:HGNC:27030]
	ENSG00000169230	ENSG00000169230	ENSG00000169230	PRELID1	Cluster 19	0	PRELI domain containing 1 [Source:HGNC Symbol;Acc:HGNC:30255]
	ENSG00000169718	ENSG00000169718	ENSG00000169718	DUS1L	Cluster 19	0	dihydrouridine synthase 1 like [Source:HGNC Symbol;Acc:HGNC:30086]
	ENSG00000172009	ENSG00000172009	ENSG00000172009	THOP1	Cluster 19	0	thimet oligopeptidase 1 [Source:HGNC Symbol;Acc:HGNC:11793]
	ENSG00000173221	ENSG00000173221	ENSG00000173221	GLRX	Cluster 19	0	glutaredoxin [Source:HGNC Symbol;Acc:HGNC:4330]
	ENSG00000174996	ENSG00000174996	ENSG00000174996	KLC2	Cluster 19	0	kinesin light chain 2 [Source:HGNC Symbol;Acc:HGNC:20716]
	ENSG00000176619	ENSG00000176619	ENSG00000176619	LMNB2	Cluster 19	0	lamin B2 [Source:HGNC Symbol;Acc:HGNC:6638]
	ENSG00000178951	ENSG00000178951	ENSG00000178951	ZBTB7A	Cluster 19	0	zinc finger and BTB domain containing 7A [Source:HGNC Symbol;Acc:HGNC:18078]
	ENSG00000179041	ENSG00000179041	ENSG00000179041	RRS1	Cluster 19	0	ribosome biogenesis regulator homolog [Source:HGNC Symbol;Acc:HGNC:17083]
	ENSG00000179241	ENSG00000179241	ENSG00000179241	LDLRAD3	Cluster 19	0	low density lipoprotein receptor class A domain containing 3 [Source:HGNC Symbol;Acc:HGNC:27046]
	ENSG00000184281	ENSG00000184281	ENSG00000184281	TSSC4	Cluster 19	0	tumor suppressing subtransferable candidate 4 [Source:HGNC Symbol;Acc:HGNC:12386]
	ENSG00000185359	ENSG00000185359	ENSG00000185359	HGS	Cluster 19	0	hepatocyte growth factor-regulated tyrosine kinase substrate [Source:HGNC Symbol;Acc:HGNC:4897]
	ENSG00000185624	ENSG00000185624	ENSG00000185624	P4HB	Cluster 19	0	prolyl 4-hydroxylase subunit beta [Source:HGNC Symbol;Acc:HGNC:8548]
	ENSG00000187486	ENSG00000187486	ENSG00000187486	KCNJ11	Cluster 19	0	potassium voltage-gated channel subfamily J member 11 [Source:HGNC Symbol;Acc:HGNC:6257]
	ENSG00000188229	ENSG00000188229		TUBB4B	Cluster 19	0	tubulin beta 4B class IVb [Source:HGNC Symbol;Acc:HGNC:20771]
	ENSG00000196230	ENSG00000196230	ENSG00000196230	TUBB	Cluster 19	0	tubulin beta class I [Source:HGNC Symbol;Acc:HGNC:20778]
	ENSG00000197785	ENSG00000197785	ENSG00000197785	ATAD3A	Cluster 19	0	ATPase family, AAA domain containing 3A [Source:HGNC Symbol;Acc:HGNC:25567]
	ENSG00000198198	ENSG00000198198		SZT2	Cluster 19	0	SZT2, KICSTOR complex subunit [Source:HGNC Symbol;Acc:HGNC:29040]
	ENSG00000204463	ENSG00000204463		BAG6	Cluster 19	0	BCL2 associated athanogene 6 [Source:HGNC Symbol;Acc:HGNC:13919]
	ENSG00000205356	ENSG00000205356		TECPR1	Cluster 19	0	tectonin beta-propeller repeat containing 1 [Source:HGNC Symbol;Acc:HGNC:22214]
	ENSG00000213699	ENSG00000213699		SLC35F6	Cluster 19	0	solute carrier family 35 member F6 [Source:HGNC Symbol;Acc:HGNC:26055]
	ENSG00000215041	ENSG00000215041		NEURL4	Cluster 19	0	neuralized E3 ubiquitin protein ligase 4 [Source:HGNC Symbol;Acc:HGNC:34410]
	ENSG00000239672	ENSG00000239672	ENSG00000239672	NME1	Cluster 19	0	NME/NM23 nucleoside diphosphate kinase 1 [Source:HGNC Symbol;Acc:HGNC:7849]
	ENSG00000243725	ENSG00000243725	ENSG00000243725	TTC4	Cluster 19	0	tetratricopeptide repeat domain 4 [Source:HGNC Symbol;Acc:HGNC:12394]
	ENSG00000254986	ENSG00000254986	ENSG00000254986	DPP3	Cluster 19	0	dipeptidyl peptidase 3 [Source:HGNC Symbol;Acc:HGNC:3008]
	ENSG00000068323	ENSG00000068323	ENSG00000068323	TFE3	Cluster 19	0	transcription factor binding to IGHM enhancer 3 [Source:HGNC Symbol;Acc:HGNC:11752]
	ENSG00000099917	ENSG00000099917	ENSG00000099917	MED15	Cluster 19	0	mediator complex subunit 15 [Source:HGNC Symbol;Acc:HGNC:14248]
	ENSG00000132024	ENSG00000132024	ENSG00000132024	CC2D1A	Cluster 19	0	coiled-coil and C2 domain containing 1A [Source:HGNC Symbol;Acc:HGNC:30237]
	ENSG00000103194	ENSG00000103194	ENSG00000103194	USP10	Cluster 19	0	ubiquitin specific peptidase 10 [Source:HGNC Symbol;Acc:HGNC:12608]
	ENSG00000241973	ENSG00000241973		PI4KA	Cluster 19	0	phosphatidylinositol 4-kinase alpha [Source:HGNC Symbol;Acc:HGNC:8983]
	ENSG00000160877	ENSG00000160877		NACC1	Cluster 19	0	nucleus accumbens associated 1 [Source:HGNC Symbol;Acc:HGNC:20967]
	ENSG00000156599	ENSG00000156599	ENSG00000156599	ZDHHC5	Cluster 19	0	zinc finger DHHC-type containing 5 [Source:HGNC Symbol;Acc:HGNC:18472]
	ENSG00000038358	ENSG00000038358	ENSG00000038358	EDC4	Cluster 19	0	enhancer of mRNA decapping 4 [Source:HGNC Symbol;Acc:HGNC:17157]
	ENSG00000173020	ENSG00000173020		GRK2	Cluster 19	0	G protein-coupled receptor kinase 2 [Source:HGNC Symbol;Acc:HGNC:289]
	ENSG00000105127	ENSG00000105127	ENSG00000105127	AKAP8	Cluster 19	0	A-kinase anchoring protein 8 [Source:HGNC Symbol;Acc:HGNC:378]
	ENSG00000126461	ENSG00000126461	ENSG00000126461	SCAF1	Cluster 19	0	SR-related CTD associated factor 1 [Source:HGNC Symbol;Acc:HGNC:30403]
	ENSG00000100139	ENSG00000100139	ENSG00000100139	MICALL1	Cluster 19	0	MICAL like 1 [Source:HGNC Symbol;Acc:HGNC:29804]
	ENSG00000100138	ENSG00000100138		SNU13	Cluster 19	0	small nuclear ribonucleoprotein 13 [Source:HGNC Symbol;Acc:HGNC:7819]
	ENSG00000109854	ENSG00000109854	ENSG00000109854	HTATIP2	Cluster 19	0	HIV-1 Tat interactive protein 2 [Source:HGNC Symbol;Acc:HGNC:16637]
	ENSG00000104866	ENSG00000104866		PPP1R37	Cluster 19	0	protein phosphatase 1 regulatory subunit 37 [Source:HGNC Symbol;Acc:HGNC:27607]
	ENSG00000130726	ENSG00000130726	ENSG00000130726	TRIM28	Cluster 19	0	tripartite motif containing 28 [Source:HGNC Symbol;Acc:HGNC:16384]
	ENSG00000166411	ENSG00000166411	ENSG00000166411	IDH3A	Cluster 19	0	isocitrate dehydrogenase 3 (NAD(+)) alpha [Source:HGNC Symbol;Acc:HGNC:5384]
	ENSG00000196365	ENSG00000196365	ENSG00000196365	LONP1	Cluster 19	0	lon peptidase 1, mitochondrial [Source:HGNC Symbol;Acc:HGNC:9479]
	ENSG00000134278	ENSG00000134278	ENSG00000134278	SPIRE1	Cluster 19	0	spire type actin nucleation factor 1 [Source:HGNC Symbol;Acc:HGNC:30622]
	ENSG00000135535	ENSG00000135535	ENSG00000135535	CD164	Cluster 19	0	CD164 molecule [Source:HGNC Symbol;Acc:HGNC:1632]
	ENSG00000164933	ENSG00000164933	ENSG00000164933	SLC25A32	Cluster 19	0	solute carrier family 25 member 32 [Source:HGNC Symbol;Acc:HGNC:29683]
	ENSG00000035681	ENSG00000035681	ENSG00000035681	NSMAF	Cluster 19	0	neutral sphingomyelinase activation associated factor [Source:HGNC Symbol;Acc:HGNC:8017]
	ENSG00000099814	ENSG00000099814		CEP170B	Cluster 19	0	centrosomal protein 170B [Source:HGNC Symbol;Acc:HGNC:20362]
	ENSG00000141429	ENSG00000141429	ENSG00000141429	GALNT1	Cluster 19	0	polypeptide N-acetylgalactosaminyltransferase 1 [Source:HGNC Symbol;Acc:HGNC:4123]
	ENSG00000197063	ENSG00000197063	ENSG00000197063	MAFG	Cluster 19	0	MAF bZIP transcription factor G [Source:HGNC Symbol;Acc:HGNC:6781]
	ENSG00000103197	ENSG00000103197	ENSG00000103197	TSC2	Cluster 19	0	TSC complex subunit 2 [Source:HGNC Symbol;Acc:HGNC:12363]
	ENSG00000118046	ENSG00000118046	ENSG00000118046	STK11	Cluster 19	0	serine/threonine kinase 11 [Source:HGNC Symbol;Acc:HGNC:11389]
	ENSG00000160208	ENSG00000160208	ENSG00000160208	RRP1B	Cluster 19	0	ribosomal RNA processing 1B [Source:HGNC Symbol;Acc:HGNC:23818]
	ENSG00000142409	ENSG00000142409	ENSG00000142409	ZNF787	Cluster 19	0	zinc finger protein 787 [Source:HGNC Symbol;Acc:HGNC:26998]
	ENSG00000149485	ENSG00000149485	ENSG00000149485	FADS1	Cluster 19	0	fatty acid desaturase 1 [Source:HGNC Symbol;Acc:HGNC:3574]
	ENSG00000008441	ENSG00000008441	ENSG00000008441	NFIX	Cluster 24	Muscle contraction	nuclear factor I X [Source:HGNC Symbol;Acc:HGNC:7788]
	ENSG00000011638	ENSG00000011638	ENSG00000011638	TMEM159	Cluster 24	Muscle contraction	transmembrane protein 159 [Source:HGNC Symbol;Acc:HGNC:30136]
	ENSG00000058404	ENSG00000058404	ENSG00000058404	CAMK2B	Cluster 24	Muscle contraction	calcium/calmodulin dependent protein kinase II beta [Source:HGNC Symbol;Acc:HGNC:1461]
	ENSG00000066629	ENSG00000066629	ENSG00000066629	EML1	Cluster 24	Muscle contraction	echinoderm microtubule associated protein like 1 [Source:HGNC Symbol;Acc:HGNC:3330]
	ENSG00000067225	ENSG00000067225		PKM	Cluster 24	Muscle contraction	pyruvate kinase M1/2 [Source:HGNC Symbol;Acc:HGNC:9021]
	ENSG00000068976	ENSG00000068976	ENSG00000068976	PYGM	Cluster 24	Muscle contraction	glycogen phosphorylase, muscle associated [Source:HGNC Symbol;Acc:HGNC:9726]
	ENSG00000072195	ENSG00000072195	ENSG00000072195	SPEG	Cluster 24	Muscle contraction	SPEG complex locus [Source:HGNC Symbol;Acc:HGNC:16901]
	ENSG00000072954	ENSG00000072954	ENSG00000072954	TMEM38A	Cluster 24	Muscle contraction	transmembrane protein 38A [Source:HGNC Symbol;Acc:HGNC:28462]
	ENSG00000077157	ENSG00000077157	ENSG00000077157	PPP1R12B	Cluster 24	Muscle contraction	protein phosphatase 1 regulatory subunit 12B [Source:HGNC Symbol;Acc:HGNC:7619]
	ENSG00000081189	ENSG00000081189	ENSG00000081189	MEF2C	Cluster 24	Muscle contraction	myocyte enhancer factor 2C [Source:HGNC Symbol;Acc:HGNC:6996]
	ENSG00000091542	ENSG00000091542	ENSG00000091542	ALKBH5	Cluster 24	Muscle contraction	alkB homolog 5, RNA demethylase [Source:HGNC Symbol;Acc:HGNC:25996]
	ENSG00000092529	ENSG00000092529	ENSG00000092529	CAPN3	Cluster 24	Muscle contraction	calpain 3 [Source:HGNC Symbol;Acc:HGNC:1480]
	ENSG00000101605	ENSG00000101605	ENSG00000101605	MYOM1	Cluster 24	Muscle contraction	myomesin 1 [Source:HGNC Symbol;Acc:HGNC:7613]
	ENSG00000103145	ENSG00000103145	ENSG00000103145	HCFC1R1	Cluster 24	Muscle contraction	host cell factor C1 regulator 1 [Source:HGNC Symbol;Acc:HGNC:21198]
	ENSG00000108381	ENSG00000108381	ENSG00000108381	ASPA	Cluster 24	Muscle contraction	aspartoacylase [Source:HGNC Symbol;Acc:HGNC:756]
	ENSG00000108823	ENSG00000108823	ENSG00000108823	SGCA	Cluster 24	Muscle contraction	sarcoglycan alpha [Source:HGNC Symbol;Acc:HGNC:10805]
	ENSG00000111801	ENSG00000111801	ENSG00000111801	BTN3A3	Cluster 24	Muscle contraction	butyrophilin subfamily 3 member A3 [Source:HGNC Symbol;Acc:HGNC:1140]
	ENSG00000112183	ENSG00000112183	ENSG00000112183	RBM24	Cluster 24	Muscle contraction	RNA binding motif protein 24 [Source:HGNC Symbol;Acc:HGNC:21539]
	ENSG00000112186	ENSG00000112186	ENSG00000112186	CAP2	Cluster 24	Muscle contraction	cyclase associated actin cytoskeleton regulatory protein 2 [Source:HGNC Symbol;Acc:HGNC:20039]
	ENSG00000112276	ENSG00000112276	ENSG00000112276	BVES	Cluster 24	Muscle contraction	blood vessel epicardial substance [Source:HGNC Symbol;Acc:HGNC:1152]
	ENSG00000113657	ENSG00000113657	ENSG00000113657	DPYSL3	Cluster 24	Muscle contraction	dihydropyrimidinase like 3 [Source:HGNC Symbol;Acc:HGNC:3015]
	ENSG00000114948	ENSG00000114948	ENSG00000114948	ADAM23	Cluster 24	Muscle contraction	ADAM metallopeptidase domain 23 [Source:HGNC Symbol;Acc:HGNC:202]
	ENSG00000115896	ENSG00000115896	ENSG00000115896	PLCL1	Cluster 24	Muscle contraction	phospholipase C like 1 (inactive) [Source:HGNC Symbol;Acc:HGNC:9063]
	ENSG00000118729	ENSG00000118729	ENSG00000118729	CASQ2	Cluster 24	Muscle contraction	calsequestrin 2 [Source:HGNC Symbol;Acc:HGNC:1513]
	ENSG00000120729	ENSG00000120729	ENSG00000120729	MYOT	Cluster 24	Muscle contraction	myotilin [Source:HGNC Symbol;Acc:HGNC:12399]
	ENSG00000120913	ENSG00000120913	ENSG00000120913	PDLIM2	Cluster 24	Muscle contraction	PDZ and LIM domain 2 [Source:HGNC Symbol;Acc:HGNC:13992]
	ENSG00000122367	ENSG00000122367	ENSG00000122367	LDB3	Cluster 24	Muscle contraction	LIM domain binding 3 [Source:HGNC Symbol;Acc:HGNC:15710]
	ENSG00000122574	ENSG00000122574	ENSG00000122574	WIPF3	Cluster 24	Muscle contraction	WAS/WASL interacting protein family member 3 [Source:HGNC Symbol;Acc:HGNC:22004]
	ENSG00000128591	ENSG00000128591	ENSG00000128591	FLNC	Cluster 24	Muscle contraction	filamin C [Source:HGNC Symbol;Acc:HGNC:3756]
	ENSG00000130695	ENSG00000130695		CEP85	Cluster 24	Muscle contraction	centrosomal protein 85 [Source:HGNC Symbol;Acc:HGNC:25309]
	ENSG00000131018	ENSG00000131018	ENSG00000131018	SYNE1	Cluster 24	Muscle contraction	spectrin repeat containing nuclear envelope protein 1 [Source:HGNC Symbol;Acc:HGNC:17089]
	ENSG00000131730	ENSG00000131730	ENSG00000131730	CKMT2	Cluster 24	Muscle contraction	creatine kinase, mitochondrial 2 [Source:HGNC Symbol;Acc:HGNC:1996]
	ENSG00000134020	ENSG00000134020	ENSG00000134020	PEBP4	Cluster 24	Muscle contraction	phosphatidylethanolamine binding protein 4 [Source:HGNC Symbol;Acc:HGNC:28319]
	ENSG00000134333	ENSG00000134333	ENSG00000134333	LDHA	Cluster 24	Muscle contraction	lactate dehydrogenase A [Source:HGNC Symbol;Acc:HGNC:6535]
	ENSG00000134769	ENSG00000134769	ENSG00000134769	DTNA	Cluster 24	Muscle contraction	dystrobrevin alpha [Source:HGNC Symbol;Acc:HGNC:3057]
	ENSG00000135842	ENSG00000135842	ENSG00000135842	FAM129A	Cluster 24	Muscle contraction	family with sequence similarity 129 member A [Source:HGNC Symbol;Acc:HGNC:16784]
	ENSG00000137094	ENSG00000137094	ENSG00000137094	DNAJB5	Cluster 24	Muscle contraction	DnaJ heat shock protein family (Hsp40) member B5 [Source:HGNC Symbol;Acc:HGNC:14887]
	ENSG00000137959	ENSG00000137959	ENSG00000137959	IFI44L	Cluster 24	Muscle contraction	interferon induced protein 44 like [Source:HGNC Symbol;Acc:HGNC:17817]
	ENSG00000137965	ENSG00000137965	ENSG00000137965	IFI44	Cluster 24	Muscle contraction	interferon induced protein 44 [Source:HGNC Symbol;Acc:HGNC:16938]
	ENSG00000138190	ENSG00000138190	ENSG00000138190	EXOC6	Cluster 24	Muscle contraction	exocyst complex component 6 [Source:HGNC Symbol;Acc:HGNC:23196]
	ENSG00000139350	ENSG00000139350	ENSG00000139350	NEDD1	Cluster 24	Muscle contraction	neural precursor cell expressed, developmentally down-regulated 1 [Source:HGNC Symbol;Acc:HGNC:7723]
	ENSG00000140416	ENSG00000140416	ENSG00000140416	TPM1	Cluster 24	Muscle contraction	tropomyosin 1 [Source:HGNC Symbol;Acc:HGNC:12010]
	ENSG00000143507	ENSG00000143507	ENSG00000143507	DUSP10	Cluster 24	Muscle contraction	dual specificity phosphatase 10 [Source:HGNC Symbol;Acc:HGNC:3065]
	ENSG00000144712	ENSG00000144712	ENSG00000144712	CAND2	Cluster 24	Muscle contraction	cullin associated and neddylation dissociated 2 (putative) [Source:HGNC Symbol;Acc:HGNC:30689]
	ENSG00000146054	ENSG00000146054	ENSG00000146054	TRIM7	Cluster 24	Muscle contraction	tripartite motif containing 7 [Source:HGNC Symbol;Acc:HGNC:16278]
	ENSG00000148357	ENSG00000148357		HMCN2	Cluster 24	Muscle contraction	hemicentin 2 [Source:HGNC Symbol;Acc:HGNC:21293]
	ENSG00000150054	ENSG00000150054	ENSG00000150054	MPP7	Cluster 24	Muscle contraction	membrane palmitoylated protein 7 [Source:HGNC Symbol;Acc:HGNC:26542]
	ENSG00000151320	ENSG00000151320	ENSG00000151320	AKAP6	Cluster 24	Muscle contraction	A-kinase anchoring protein 6 [Source:HGNC Symbol;Acc:HGNC:376]
	ENSG00000151623	ENSG00000151623	ENSG00000151623	NR3C2	Cluster 24	Muscle contraction	nuclear receptor subfamily 3 group C member 2 [Source:HGNC Symbol;Acc:HGNC:7979]
	ENSG00000151729	ENSG00000151729	ENSG00000151729	SLC25A4	Cluster 24	Muscle contraction	solute carrier family 25 member 4 [Source:HGNC Symbol;Acc:HGNC:10990]
	ENSG00000154553	ENSG00000154553	ENSG00000154553	PDLIM3	Cluster 24	Muscle contraction	PDZ and LIM domain 3 [Source:HGNC Symbol;Acc:HGNC:20767]
	ENSG00000155367	ENSG00000155367	ENSG00000155367	PPM1J	Cluster 24	Muscle contraction	protein phosphatase, Mg2+/Mn2+ dependent 1J [Source:HGNC Symbol;Acc:HGNC:20785]
	ENSG00000158158	ENSG00000158158	ENSG00000158158	CNNM4	Cluster 24	Muscle contraction	cyclin and CBS domain divalent metal cation transport mediator 4 [Source:HGNC Symbol;Acc:HGNC:105]
	ENSG00000160539	ENSG00000160539		PLPP7	Cluster 24	Muscle contraction	phospholipid phosphatase 7 (inactive) [Source:HGNC Symbol;Acc:HGNC:28174]
	ENSG00000162409	ENSG00000162409	ENSG00000162409	PRKAA2	Cluster 24	Muscle contraction	protein kinase AMP-activated catalytic subunit alpha 2 [Source:HGNC Symbol;Acc:HGNC:9377]
	ENSG00000162437	ENSG00000162437	ENSG00000162437	RAVER2	Cluster 24	Muscle contraction	ribonucleoprotein, PTB binding 2 [Source:HGNC Symbol;Acc:HGNC:25577]
	ENSG00000163110	ENSG00000163110	ENSG00000163110	PDLIM5	Cluster 24	Muscle contraction	PDZ and LIM domain 5 [Source:HGNC Symbol;Acc:HGNC:17468]
	ENSG00000163431	ENSG00000163431	ENSG00000163431	LMOD1	Cluster 24	Muscle contraction	leiomodin 1 [Source:HGNC Symbol;Acc:HGNC:6647]
	ENSG00000164591	ENSG00000164591	ENSG00000164591	MYOZ3	Cluster 24	Muscle contraction	myozenin 3 [Source:HGNC Symbol;Acc:HGNC:18565]
	ENSG00000164951	ENSG00000164951		PDP1	Cluster 24	Muscle contraction	pyruvate dehyrogenase phosphatase catalytic subunit 1 [Source:HGNC Symbol;Acc:HGNC:9279]
	ENSG00000165238	ENSG00000165238	ENSG00000165238	WNK2	Cluster 24	Muscle contraction	WNK lysine deficient protein kinase 2 [Source:HGNC Symbol;Acc:HGNC:14542]
	ENSG00000166444	ENSG00000166444	ENSG00000166444	ST5	Cluster 24	Muscle contraction	suppression of tumorigenicity 5 [Source:HGNC Symbol;Acc:HGNC:11350]
	ENSG00000172348	ENSG00000172348	ENSG00000172348	RCAN2	Cluster 24	Muscle contraction	regulator of calcineurin 2 [Source:HGNC Symbol;Acc:HGNC:3041]
	ENSG00000175084	ENSG00000175084	ENSG00000175084	DES	Cluster 24	Muscle contraction	desmin [Source:HGNC Symbol;Acc:HGNC:2770]
	ENSG00000177409	ENSG00000177409	ENSG00000177409	SAMD9L	Cluster 24	Muscle contraction	sterile alpha motif domain containing 9 like [Source:HGNC Symbol;Acc:HGNC:1349]
	ENSG00000177791	ENSG00000177791	ENSG00000177791	MYOZ1	Cluster 24	Muscle contraction	myozenin 1 [Source:HGNC Symbol;Acc:HGNC:13752]
	ENSG00000182095	ENSG00000182095	ENSG00000182095	TNRC18	Cluster 24	Muscle contraction	trinucleotide repeat containing 18 [Source:HGNC Symbol;Acc:HGNC:11962]
	ENSG00000182253	ENSG00000182253		SYNM	Cluster 24	Muscle contraction	synemin [Source:HGNC Symbol;Acc:HGNC:24466]
	ENSG00000185532	ENSG00000185532	ENSG00000185532	PRKG1	Cluster 24	Muscle contraction	protein kinase cGMP-dependent 1 [Source:HGNC Symbol;Acc:HGNC:9414]
	ENSG00000185739	ENSG00000185739	ENSG00000185739	SRL	Cluster 24	Muscle contraction	sarcalumenin [Source:HGNC Symbol;Acc:HGNC:11295]
	ENSG00000185745	ENSG00000185745	ENSG00000185745	IFIT1	Cluster 24	Muscle contraction	interferon induced protein with tetratricopeptide repeats 1 [Source:HGNC Symbol;Acc:HGNC:5407]
	ENSG00000186470	ENSG00000186470	ENSG00000186470	BTN3A2	Cluster 24	Muscle contraction	butyrophilin subfamily 3 member A2 [Source:HGNC Symbol;Acc:HGNC:1139]
	ENSG00000196465	ENSG00000196465	ENSG00000196465	MYL6B	Cluster 24	Muscle contraction	myosin light chain 6B [Source:HGNC Symbol;Acc:HGNC:29823]
	ENSG00000196814	ENSG00000196814		MVB12B	Cluster 24	Muscle contraction	multivesicular body subunit 12B [Source:HGNC Symbol;Acc:HGNC:23368]
	ENSG00000196923	ENSG00000196923	ENSG00000196923	PDLIM7	Cluster 24	Muscle contraction	PDZ and LIM domain 7 [Source:HGNC Symbol;Acc:HGNC:22958]
	ENSG00000197321	ENSG00000197321	ENSG00000197321	SVIL	Cluster 24	Muscle contraction	supervillin [Source:HGNC Symbol;Acc:HGNC:11480]
	ENSG00000198467	ENSG00000198467	ENSG00000198467	TPM2	Cluster 24	Muscle contraction	tropomyosin 2 [Source:HGNC Symbol;Acc:HGNC:12011]
	ENSG00000198523	ENSG00000198523	ENSG00000198523	PLN	Cluster 24	Muscle contraction	phospholamban [Source:HGNC Symbol;Acc:HGNC:9080]
	ENSG00000198756	ENSG00000198756		COLGALT2	Cluster 24	Muscle contraction	collagen beta(1-O)galactosyltransferase 2 [Source:HGNC Symbol;Acc:HGNC:16790]
	ENSG00000204219	ENSG00000204219	ENSG00000204219	TCEA3	Cluster 24	Muscle contraction	transcription elongation factor A3 [Source:HGNC Symbol;Acc:HGNC:11615]
	ENSG00000100320	ENSG00000100320		RBFOX2	Cluster 24	Muscle contraction	RNA binding fox-1 homolog 2 [Source:HGNC Symbol;Acc:HGNC:9906]
	ENSG00000125166	ENSG00000125166	ENSG00000125166	GOT2	Cluster 24	Muscle contraction	glutamic-oxaloacetic transaminase 2 [Source:HGNC Symbol;Acc:HGNC:4433]
	ENSG00000149596	ENSG00000149596	ENSG00000149596	JPH2	Cluster 24	Muscle contraction	junctophilin 2 [Source:HGNC Symbol;Acc:HGNC:14202]
	ENSG00000244274	ENSG00000244274	ENSG00000244274	DBNDD2	Cluster 24	Muscle contraction	dysbindin domain containing 2 [Source:HGNC Symbol;Acc:HGNC:15881]
	ENSG00000101400	ENSG00000101400	ENSG00000101400	SNTA1	Cluster 24	Muscle contraction	syntrophin alpha 1 [Source:HGNC Symbol;Acc:HGNC:11167]
	ENSG00000123570	ENSG00000123570	ENSG00000123570	RAB9B	Cluster 24	Muscle contraction	RAB9B, member RAS oncogene family [Source:HGNC Symbol;Acc:HGNC:14090]
	ENSG00000172403	ENSG00000172403	ENSG00000172403	SYNPO2	Cluster 24	Muscle contraction	synaptopodin 2 [Source:HGNC Symbol;Acc:HGNC:17732]
	ENSG00000183963	ENSG00000183963	ENSG00000183963	SMTN	Cluster 24	Muscle contraction	smoothelin [Source:HGNC Symbol;Acc:HGNC:11126]
	ENSG00000102316	ENSG00000102316	ENSG00000102316	MAGED2	Cluster 24	Muscle contraction	MAGE family member D2 [Source:HGNC Symbol;Acc:HGNC:16353]
	ENSG00000239697	ENSG00000239697	ENSG00000239697	TNFSF12	Cluster 24	Muscle contraction	TNF superfamily member 12 [Source:HGNC Symbol;Acc:HGNC:11927]
	ENSG00000169184	ENSG00000169184	ENSG00000169184	MN1	Cluster 24	Muscle contraction	MN1 proto-oncogene, transcriptional regulator [Source:HGNC Symbol;Acc:HGNC:7180]
	ENSG00000166317	ENSG00000166317	ENSG00000166317	SYNPO2L	Cluster 24	Muscle contraction	synaptopodin 2 like [Source:HGNC Symbol;Acc:HGNC:23532]
	ENSG00000134775	ENSG00000134775	ENSG00000134775	FHOD3	Cluster 24	Muscle contraction	formin homology 2 domain containing 3 [Source:HGNC Symbol;Acc:HGNC:26178]
	ENSG00000080839	ENSG00000080839	ENSG00000080839	RBL1	Cluster 24	Muscle contraction	RB transcriptional corepressor like 1 [Source:HGNC Symbol;Acc:HGNC:9893]
	ENSG00000126882	ENSG00000126882	ENSG00000126882	FAM78A	Cluster 24	Muscle contraction	family with sequence similarity 78 member A [Source:HGNC Symbol;Acc:HGNC:25465]
	ENSG00000111335	ENSG00000111335	ENSG00000111335	OAS2	Cluster 24	Muscle contraction	2'-5'-oligoadenylate synthetase 2 [Source:HGNC Symbol;Acc:HGNC:8087]
	ENSG00000132274	ENSG00000132274	ENSG00000132274	TRIM22	Cluster 24	Muscle contraction	tripartite motif containing 22 [Source:HGNC Symbol;Acc:HGNC:16379]
	ENSG00000166974	ENSG00000166974	ENSG00000166974	MAPRE2	Cluster 24	Muscle contraction	microtubule associated protein RP/EB family member 2 [Source:HGNC Symbol;Acc:HGNC:6891]
	ENSG00000137124	ENSG00000137124	ENSG00000137124	ALDH1B1	Cluster 24	Muscle contraction	aldehyde dehydrogenase 1 family member B1 [Source:HGNC Symbol;Acc:HGNC:407]
	ENSG00000140548	ENSG00000140548	ENSG00000140548	ZNF710	Cluster 24	Muscle contraction	zinc finger protein 710 [Source:HGNC Symbol;Acc:HGNC:25352]
	ENSG00000140945	ENSG00000140945	ENSG00000140945	CDH13	Cluster 24	Muscle contraction	cadherin 13 [Source:HGNC Symbol;Acc:HGNC:1753]
	ENSG00000126464	ENSG00000126464	ENSG00000126464	PRR12	Cluster 24	Muscle contraction	proline rich 12 [Source:HGNC Symbol;Acc:HGNC:29217]
	ENSG00000147027	ENSG00000147027	ENSG00000147027	TMEM47	Cluster 24	Muscle contraction	transmembrane protein 47 [Source:HGNC Symbol;Acc:HGNC:18515]
	ENSG00000154556	ENSG00000154556	ENSG00000154556	SORBS2	Cluster 24	Muscle contraction	sorbin and SH3 domain containing 2 [Source:HGNC Symbol;Acc:HGNC:24098]
	ENSG00000152217	ENSG00000152217	ENSG00000152217	SETBP1	Cluster 24	Muscle contraction	SET binding protein 1 [Source:HGNC Symbol;Acc:HGNC:15573]
	ENSG00000146374	ENSG00000146374	ENSG00000146374	RSPO3	Cluster 24	Muscle contraction	R-spondin 3 [Source:HGNC Symbol;Acc:HGNC:20866]
	ENSG00000099860	ENSG00000099860	ENSG00000099860	GADD45B	Cluster 25	Positive regulation of transcription	growth arrest and DNA damage inducible beta [Source:HGNC Symbol;Acc:HGNC:4096]
	ENSG00000120738	ENSG00000120738	ENSG00000120738	EGR1	Cluster 25	Positive regulation of transcription	early growth response 1 [Source:HGNC Symbol;Acc:HGNC:3238]
	ENSG00000123358	ENSG00000123358	ENSG00000123358	NR4A1	Cluster 25	Positive regulation of transcription	nuclear receptor subfamily 4 group A member 1 [Source:HGNC Symbol;Acc:HGNC:7980]
	ENSG00000124762	ENSG00000124762	ENSG00000124762	CDKN1A	Cluster 25	Positive regulation of transcription	cyclin dependent kinase inhibitor 1A [Source:HGNC Symbol;Acc:HGNC:1784]
	ENSG00000128016	ENSG00000128016	ENSG00000128016	ZFP36	Cluster 25	Positive regulation of transcription	ZFP36 ring finger protein [Source:HGNC Symbol;Acc:HGNC:12862]
	ENSG00000136997	ENSG00000136997	ENSG00000136997	MYC	Cluster 25	Positive regulation of transcription	MYC proto-oncogene, bHLH transcription factor [Source:HGNC Symbol;Acc:HGNC:7553]
	ENSG00000142871	ENSG00000142871	ENSG00000142871	CYR61	Cluster 25	Positive regulation of transcription	cysteine rich angiogenic inducer 61 [Source:HGNC Symbol;Acc:HGNC:2654]
	ENSG00000148840	ENSG00000148840	ENSG00000148840	PPRC1	Cluster 25	Positive regulation of transcription	peroxisome proliferator-activated receptor gamma, coactivator-related 1 [Source:HGNC Symbol;Acc:HGNC:30025]
	ENSG00000162783	ENSG00000162783	ENSG00000162783	IER5	Cluster 25	Positive regulation of transcription	immediate early response 5 [Source:HGNC Symbol;Acc:HGNC:5393]
	ENSG00000165030	ENSG00000165030	ENSG00000165030	NFIL3	Cluster 25	Positive regulation of transcription	nuclear factor, interleukin 3 regulated [Source:HGNC Symbol;Acc:HGNC:7787]
	ENSG00000170345	ENSG00000170345	ENSG00000170345	FOS	Cluster 25	Positive regulation of transcription	Fos proto-oncogene, AP-1 transcription factor subunit [Source:HGNC Symbol;Acc:HGNC:3796]
	ENSG00000171223	ENSG00000171223	ENSG00000171223	JUNB	Cluster 25	Positive regulation of transcription	JunB proto-oncogene, AP-1 transcription factor subunit [Source:HGNC Symbol;Acc:HGNC:6205]
	ENSG00000175197	ENSG00000175197	ENSG00000175197	DDIT3	Cluster 25	Positive regulation of transcription	DNA damage inducible transcript 3 [Source:HGNC Symbol;Acc:HGNC:2726]
	ENSG00000087074	ENSG00000087074	ENSG00000087074	PPP1R15A	Cluster 25	Positive regulation of transcription	protein phosphatase 1 regulatory subunit 15A [Source:HGNC Symbol;Acc:HGNC:14375]
	ENSG00000067082	ENSG00000067082	ENSG00000067082	KLF6	Cluster 25	Positive regulation of transcription	Kruppel like factor 6 [Source:HGNC Symbol;Acc:HGNC:2235]
	ENSG00000120129	ENSG00000120129	ENSG00000120129	DUSP1	Cluster 25	Positive regulation of transcription	dual specificity phosphatase 1 [Source:HGNC Symbol;Acc:HGNC:3064]
	ENSG00000108654	ENSG00000108654	ENSG00000108654	DDX5	Cluster 25	Positive regulation of transcription	DEAD-box helicase 5 [Source:HGNC Symbol;Acc:HGNC:2746]
	ENSG00000125740		ENSG00000125740	FOSB	Cluster 25	Positive regulation of transcription	FosB proto-oncogene, AP-1 transcription factor subunit [Source:HGNC Symbol;Acc:HGNC:3797]
	ENSG00000130522	ENSG00000130522	ENSG00000130522	JUND	Cluster 25	Positive regulation of transcription	JunD proto-oncogene, AP-1 transcription factor subunit [Source:HGNC Symbol;Acc:HGNC:6206]
	ENSG00000021574	ENSG00000021574	ENSG00000021574	SPAST	Cluster 27	Viral carcinogenesis	spastin [Source:HGNC Symbol;Acc:HGNC:11233]
	ENSG00000023287	ENSG00000023287	ENSG00000023287	RB1CC1	Cluster 27	Viral carcinogenesis	RB1 inducible coiled-coil 1 [Source:HGNC Symbol;Acc:HGNC:15574]
	ENSG00000029363	ENSG00000029363	ENSG00000029363	BCLAF1	Cluster 27	Viral carcinogenesis	BCL2 associated transcription factor 1 [Source:HGNC Symbol;Acc:HGNC:16863]
	ENSG00000051382	ENSG00000051382	ENSG00000051382	PIK3CB	Cluster 27	Viral carcinogenesis	phosphatidylinositol-4,5-bisphosphate 3-kinase catalytic subunit beta [Source:HGNC Symbol;Acc:HGNC:8976]
	ENSG00000056097	ENSG00000056097	ENSG00000056097	ZFR	Cluster 27	Viral carcinogenesis	zinc finger RNA binding protein [Source:HGNC Symbol;Acc:HGNC:17277]
	ENSG00000058673	ENSG00000058673	ENSG00000058673	ZC3H11A	Cluster 27	Viral carcinogenesis	zinc finger CCCH-type containing 11A [Source:HGNC Symbol;Acc:HGNC:29093]
	ENSG00000069956	ENSG00000069956	ENSG00000069956	MAPK6	Cluster 27	Viral carcinogenesis	mitogen-activated protein kinase 6 [Source:HGNC Symbol;Acc:HGNC:6879]
	ENSG00000070367	ENSG00000070367	ENSG00000070367	EXOC5	Cluster 27	Viral carcinogenesis	exocyst complex component 5 [Source:HGNC Symbol;Acc:HGNC:10696]
	ENSG00000077097	ENSG00000077097	ENSG00000077097	TOP2B	Cluster 27	Viral carcinogenesis	DNA topoisomerase II beta [Source:HGNC Symbol;Acc:HGNC:11990]
	ENSG00000082213	ENSG00000082213		C5orf22	Cluster 27	Viral carcinogenesis	chromosome 5 open reading frame 22 [Source:HGNC Symbol;Acc:HGNC:25639]
	ENSG00000096717	ENSG00000096717	ENSG00000096717	SIRT1	Cluster 27	Viral carcinogenesis	sirtuin 1 [Source:HGNC Symbol;Acc:HGNC:14929]
	ENSG00000102908	ENSG00000102908	ENSG00000102908	NFAT5	Cluster 27	Viral carcinogenesis	nuclear factor of activated T cells 5 [Source:HGNC Symbol;Acc:HGNC:7774]
	ENSG00000103404	ENSG00000103404	ENSG00000103404	USP31	Cluster 27	Viral carcinogenesis	ubiquitin specific peptidase 31 [Source:HGNC Symbol;Acc:HGNC:20060]
	ENSG00000105887	ENSG00000105887	ENSG00000105887	MTPN	Cluster 27	Viral carcinogenesis	myotrophin [Source:HGNC Symbol;Acc:HGNC:15667]
	ENSG00000114062	ENSG00000114062	ENSG00000114062	UBE3A	Cluster 27	Viral carcinogenesis	ubiquitin protein ligase E3A [Source:HGNC Symbol;Acc:HGNC:12496]
	ENSG00000114331	ENSG00000114331		ACAP2	Cluster 27	Viral carcinogenesis	ArfGAP with coiled-coil, ankyrin repeat and PH domains 2 [Source:HGNC Symbol;Acc:HGNC:16469]
	ENSG00000115966	ENSG00000115966	ENSG00000115966	ATF2	Cluster 27	Viral carcinogenesis	activating transcription factor 2 [Source:HGNC Symbol;Acc:HGNC:784]
	ENSG00000116406	ENSG00000116406	ENSG00000116406	EDEM3	Cluster 27	Viral carcinogenesis	ER degradation enhancing alpha-mannosidase like protein 3 [Source:HGNC Symbol;Acc:HGNC:16787]
	ENSG00000116747	ENSG00000116747	ENSG00000116747	TROVE2	Cluster 27	Viral carcinogenesis	TROVE domain family member 2 [Source:HGNC Symbol;Acc:HGNC:11313]
	ENSG00000116754	ENSG00000116754		SRSF11	Cluster 27	Viral carcinogenesis	serine and arginine rich splicing factor 11 [Source:HGNC Symbol;Acc:HGNC:10782]
	ENSG00000117500	ENSG00000117500	ENSG00000117500	TMED5	Cluster 27	Viral carcinogenesis	transmembrane p24 trafficking protein 5 [Source:HGNC Symbol;Acc:HGNC:24251]
	ENSG00000117620	ENSG00000117620	ENSG00000117620	SLC35A3	Cluster 27	Viral carcinogenesis	solute carrier family 35 member A3 [Source:HGNC Symbol;Acc:HGNC:11023]
	ENSG00000118200	ENSG00000118200		CAMSAP2	Cluster 27	Viral carcinogenesis	calmodulin regulated spectrin associated protein family member 2 [Source:HGNC Symbol;Acc:HGNC:29188]
	ENSG00000121749	ENSG00000121749	ENSG00000121749	TBC1D15	Cluster 27	Viral carcinogenesis	TBC1 domain family member 15 [Source:HGNC Symbol;Acc:HGNC:25694]
	ENSG00000125107	ENSG00000125107	ENSG00000125107	CNOT1	Cluster 27	Viral carcinogenesis	CCR4-NOT transcription complex subunit 1 [Source:HGNC Symbol;Acc:HGNC:7877]
	ENSG00000132356	ENSG00000132356	ENSG00000132356	PRKAA1	Cluster 27	Viral carcinogenesis	protein kinase AMP-activated catalytic subunit alpha 1 [Source:HGNC Symbol;Acc:HGNC:9376]
	ENSG00000133393	ENSG00000133393		FOPNL	Cluster 27	Viral carcinogenesis	FGFR1OP N-terminal like [Source:HGNC Symbol;Acc:HGNC:26435]
	ENSG00000136643	ENSG00000136643	ENSG00000136643	RPS6KC1	Cluster 27	Viral carcinogenesis	ribosomal protein S6 kinase C1 [Source:HGNC Symbol;Acc:HGNC:10439]
	ENSG00000138757	ENSG00000138757	ENSG00000138757	G3BP2	Cluster 27	Viral carcinogenesis	G3BP stress granule assembly factor 2 [Source:HGNC Symbol;Acc:HGNC:30291]
	ENSG00000144224	ENSG00000144224		UBXN4	Cluster 27	Viral carcinogenesis	UBX domain protein 4 [Source:HGNC Symbol;Acc:HGNC:14860]
	ENSG00000144357	ENSG00000144357		UBR3	Cluster 27	Viral carcinogenesis	ubiquitin protein ligase E3 component n-recognin 3 [Source:HGNC Symbol;Acc:HGNC:30467]
	ENSG00000144747	ENSG00000144747	ENSG00000144747	TMF1	Cluster 27	Viral carcinogenesis	TATA element modulatory factor 1 [Source:HGNC Symbol;Acc:HGNC:11870]
	ENSG00000146247	ENSG00000146247	ENSG00000146247	PHIP	Cluster 27	Viral carcinogenesis	pleckstrin homology domain interacting protein [Source:HGNC Symbol;Acc:HGNC:15673]
	ENSG00000148516	ENSG00000148516	ENSG00000148516	ZEB1	Cluster 27	Viral carcinogenesis	zinc finger E-box binding homeobox 1 [Source:HGNC Symbol;Acc:HGNC:11642]
	ENSG00000153914	ENSG00000153914		SREK1	Cluster 27	Viral carcinogenesis	splicing regulatory glutamic acid and lysine rich protein 1 [Source:HGNC Symbol;Acc:HGNC:17882]
	ENSG00000155975	ENSG00000155975	ENSG00000155975	VPS37A	Cluster 27	Viral carcinogenesis	VPS37A, ESCRT-I subunit [Source:HGNC Symbol;Acc:HGNC:24928]
	ENSG00000162601	ENSG00000162601	ENSG00000162601	MYSM1	Cluster 27	Viral carcinogenesis	Myb like, SWIRM and MPN domains 1 [Source:HGNC Symbol;Acc:HGNC:29401]
	ENSG00000162695	ENSG00000162695	ENSG00000162695	SLC30A7	Cluster 27	Viral carcinogenesis	solute carrier family 30 member 7 [Source:HGNC Symbol;Acc:HGNC:19306]
	ENSG00000164031	ENSG00000164031	ENSG00000164031	DNAJB14	Cluster 27	Viral carcinogenesis	DnaJ heat shock protein family (Hsp40) member B14 [Source:HGNC Symbol;Acc:HGNC:25881]
	ENSG00000164327	ENSG00000164327	ENSG00000164327	RICTOR	Cluster 27	Viral carcinogenesis	RPTOR independent companion of MTOR complex 2 [Source:HGNC Symbol;Acc:HGNC:28611]
	ENSG00000165417	ENSG00000165417	ENSG00000165417	GTF2A1	Cluster 27	Viral carcinogenesis	general transcription factor IIA subunit 1 [Source:HGNC Symbol;Acc:HGNC:4646]
	ENSG00000169762	ENSG00000169762	ENSG00000169762	TAPT1	Cluster 27	Viral carcinogenesis	transmembrane anterior posterior transformation 1 [Source:HGNC Symbol;Acc:HGNC:26887]
	ENSG00000176853	ENSG00000176853	ENSG00000176853	FAM91A1	Cluster 27	Viral carcinogenesis	family with sequence similarity 91 member A1 [Source:HGNC Symbol;Acc:HGNC:26306]
	ENSG00000180628	ENSG00000180628	ENSG00000180628	PCGF5	Cluster 27	Viral carcinogenesis	polycomb group ring finger 5 [Source:HGNC Symbol;Acc:HGNC:28264]
	ENSG00000186591	ENSG00000186591	ENSG00000186591	UBE2H	Cluster 27	Viral carcinogenesis	ubiquitin conjugating enzyme E2 H [Source:HGNC Symbol;Acc:HGNC:12484]
	ENSG00000196323	ENSG00000196323	ENSG00000196323	ZBTB44	Cluster 27	Viral carcinogenesis	zinc finger and BTB domain containing 44 [Source:HGNC Symbol;Acc:HGNC:25001]
	ENSG00000197323	ENSG00000197323	ENSG00000197323	TRIM33	Cluster 27	Viral carcinogenesis	tripartite motif containing 33 [Source:HGNC Symbol;Acc:HGNC:16290]
	ENSG00000198087	ENSG00000198087	ENSG00000198087	CD2AP	Cluster 27	Viral carcinogenesis	CD2 associated protein [Source:HGNC Symbol;Acc:HGNC:14258]
	ENSG00000198160	ENSG00000198160	ENSG00000198160	MIER1	Cluster 27	Viral carcinogenesis	MIER1 transcriptional regulator [Source:HGNC Symbol;Acc:HGNC:29657]
	ENSG00000211456	ENSG00000211456	ENSG00000211456	SACM1L	Cluster 27	Viral carcinogenesis	SAC1 like phosphatidylinositide phosphatase [Source:HGNC Symbol;Acc:HGNC:17059]
	ENSG00000153339	ENSG00000153339		TRAPPC8	Cluster 27	Viral carcinogenesis	trafficking protein particle complex 8 [Source:HGNC Symbol;Acc:HGNC:29169]
	ENSG00000103479	ENSG00000103479	ENSG00000103479	RBL2	Cluster 27	Viral carcinogenesis	RB transcriptional corepressor like 2 [Source:HGNC Symbol;Acc:HGNC:9894]
	ENSG00000257103		ENSG00000257103	LSM14A	Cluster 27	Viral carcinogenesis	LSM14A, mRNA processing body assembly factor [Source:HGNC Symbol;Acc:HGNC:24489]
	ENSG00000198887	ENSG00000198887	ENSG00000198887	SMC5	Cluster 27	Viral carcinogenesis	structural maintenance of chromosomes 5 [Source:HGNC Symbol;Acc:HGNC:20465]
	ENSG00000159256	ENSG00000159256	ENSG00000159256	MORC3	Cluster 27	Viral carcinogenesis	MORC family CW-type zinc finger 3 [Source:HGNC Symbol;Acc:HGNC:23572]
	ENSG00000157450	ENSG00000157450	ENSG00000157450	RNF111	Cluster 27	Viral carcinogenesis	ring finger protein 111 [Source:HGNC Symbol;Acc:HGNC:17384]
	ENSG00000102471	ENSG00000102471	ENSG00000102471	NDFIP2	Cluster 27	Viral carcinogenesis	Nedd4 family interacting protein 2 [Source:HGNC Symbol;Acc:HGNC:18537]
	ENSG00000138593	ENSG00000138593		SECISBP2L	Cluster 27	Viral carcinogenesis	SECIS binding protein 2 like [Source:HGNC Symbol;Acc:HGNC:28997]
	ENSG00000215301	ENSG00000215301	ENSG00000215301	DDX3X	Cluster 27	Viral carcinogenesis	DEAD-box helicase 3 X-linked [Source:HGNC Symbol;Acc:HGNC:2745]
	ENSG00000085224	ENSG00000085224	ENSG00000085224	ATRX	Cluster 27	Viral carcinogenesis	ATRX, chromatin remodeler [Source:HGNC Symbol;Acc:HGNC:886]
	ENSG00000135387	ENSG00000135387	ENSG00000135387	CAPRIN1	Cluster 27	Viral carcinogenesis	cell cycle associated protein 1 [Source:HGNC Symbol;Acc:HGNC:6743]
	ENSG00000154727	ENSG00000154727	ENSG00000154727	GABPA	Cluster 27	Viral carcinogenesis	GA binding protein transcription factor subunit alpha [Source:HGNC Symbol;Acc:HGNC:4071]
	ENSG00000101752	ENSG00000101752	ENSG00000101752	MIB1	Cluster 27	Viral carcinogenesis	mindbomb E3 ubiquitin protein ligase 1 [Source:HGNC Symbol;Acc:HGNC:21086]
	ENSG00000188647	ENSG00000188647		PTAR1	Cluster 27	Viral carcinogenesis	protein prenyltransferase alpha subunit repeat containing 1 [Source:HGNC Symbol;Acc:HGNC:30449]
	ENSG00000069667	ENSG00000069667	ENSG00000069667	RORA	Cluster 27	Viral carcinogenesis	RAR related orphan receptor A [Source:HGNC Symbol;Acc:HGNC:10258]
	ENSG00000156232	ENSG00000156232		WHAMM	Cluster 27	Viral carcinogenesis	WAS protein homolog associated with actin, golgi membranes and microtubules [Source:HGNC Symbol;Acc:HGNC:30493]
	ENSG00000138246	ENSG00000138246	ENSG00000138246	DNAJC13	Cluster 27	Viral carcinogenesis	DnaJ heat shock protein family (Hsp40) member C13 [Source:HGNC Symbol;Acc:HGNC:30343]
	ENSG00000036054	ENSG00000036054	ENSG00000036054	TBC1D23	Cluster 27	Viral carcinogenesis	TBC1 domain family member 23 [Source:HGNC Symbol;Acc:HGNC:25622]
	ENSG00000101782	ENSG00000101782	ENSG00000101782	RIOK3	Cluster 27	Viral carcinogenesis	RIO kinase 3 [Source:HGNC Symbol;Acc:HGNC:11451]
	ENSG00000102081	ENSG00000102081	ENSG00000102081	FMR1	Cluster 27	Viral carcinogenesis	fragile X mental retardation 1 [Source:HGNC Symbol;Acc:HGNC:3775]
	ENSG00000114120	ENSG00000114120	ENSG00000114120	SLC25A36	Cluster 27	Viral carcinogenesis	solute carrier family 25 member 36 [Source:HGNC Symbol;Acc:HGNC:25554]
	ENSG00000114857	ENSG00000114857	ENSG00000114857	NKTR	Cluster 27	Viral carcinogenesis	natural killer cell triggering receptor [Source:HGNC Symbol;Acc:HGNC:7833]
	ENSG00000217128	ENSG00000217128	ENSG00000217128	FNIP1	Cluster 27	Viral carcinogenesis	folliculin interacting protein 1 [Source:HGNC Symbol;Acc:HGNC:29418]
	ENSG00000011405	ENSG00000011405	ENSG00000011405	PIK3C2A	Cluster 27	Viral carcinogenesis	phosphatidylinositol-4-phosphate 3-kinase catalytic subunit type 2 alpha [Source:HGNC Symbol;Acc:HGNC:8971]
	ENSG00000148943	ENSG00000148943	ENSG00000148943	LIN7C	Cluster 27	Viral carcinogenesis	lin-7 homolog C, crumbs cell polarity complex component [Source:HGNC Symbol;Acc:HGNC:17789]
	ENSG00000121741	ENSG00000121741	ENSG00000121741	ZMYM2	Cluster 27	Viral carcinogenesis	zinc finger MYM-type containing 2 [Source:HGNC Symbol;Acc:HGNC:12989]
	ENSG00000135870	ENSG00000135870	ENSG00000135870	RC3H1	Cluster 27	Viral carcinogenesis	ring finger and CCCH-type domains 1 [Source:HGNC Symbol;Acc:HGNC:29434]
	ENSG00000138834	ENSG00000138834	ENSG00000138834	MAPK8IP3	Cluster 37	0	mitogen-activated protein kinase 8 interacting protein 3 [Source:HGNC Symbol;Acc:HGNC:6884]
	ENSG00000140983	ENSG00000140983	ENSG00000140983	RHOT2	Cluster 37	0	ras homolog family member T2 [Source:HGNC Symbol;Acc:HGNC:21169]
	ENSG00000182087	ENSG00000182087		TMEM259	Cluster 37	0	transmembrane protein 259 [Source:HGNC Symbol;Acc:HGNC:17039]
	ENSG00000185189	ENSG00000185189	ENSG00000185189	NRBP2	Cluster 37	0	nuclear receptor binding protein 2 [Source:HGNC Symbol;Acc:HGNC:19339]
	ENSG00000214021	ENSG00000214021	ENSG00000214021	TTLL3	Cluster 37	0	tubulin tyrosine ligase like 3 [Source:HGNC Symbol;Acc:HGNC:24483]
	ENSG00000221978	ENSG00000221978	ENSG00000221978	CCNL2	Cluster 37	0	cyclin L2 [Source:HGNC Symbol;Acc:HGNC:20570]
	ENSG00000239779	ENSG00000239779	ENSG00000239779	WBP1	Cluster 37	0	WW domain binding protein 1 [Source:HGNC Symbol;Acc:HGNC:12737]
	ENSG00000011243	ENSG00000011243	ENSG00000011243	AKAP8L	Cluster 37	0	A-kinase anchoring protein 8 like [Source:HGNC Symbol;Acc:HGNC:29857]
	ENSG00000101199	ENSG00000101199	ENSG00000101199	ARFGAP1	Cluster 37	0	ADP ribosylation factor GTPase activating protein 1 [Source:HGNC Symbol;Acc:HGNC:15852]
	ENSG00000104852	ENSG00000104852		SNRNP70	Cluster 37	0	small nuclear ribonucleoprotein U1 subunit 70 [Source:HGNC Symbol;Acc:HGNC:11150]
	ENSG00000141258	ENSG00000141258	ENSG00000141258	SGSM2	Cluster 37	0	small G protein signaling modulator 2 [Source:HGNC Symbol;Acc:HGNC:29026]
	ENSG00000197976	ENSG00000197976		AKAP17A	Cluster 37	0	A-kinase anchoring protein 17A [Source:HGNC Symbol;Acc:HGNC:18783]
	ENSG00000005206	ENSG00000005206	ENSG00000005206	SPPL2B	Cluster 37	0	signal peptide peptidase like 2B [Source:HGNC Symbol;Acc:HGNC:30627]
	ENSG00000100258	ENSG00000100258	ENSG00000100258	LMF2	Cluster 37	0	lipase maturation factor 2 [Source:HGNC Symbol;Acc:HGNC:25096]
	ENSG00000133275	ENSG00000133275	ENSG00000133275	CSNK1G2	Cluster 37	0	casein kinase 1 gamma 2 [Source:HGNC Symbol;Acc:HGNC:2455]
	ENSG00000139631	ENSG00000139631	ENSG00000139631	CSAD	Cluster 37	0	cysteine sulfinic acid decarboxylase [Source:HGNC Symbol;Acc:HGNC:18966]
	ENSG00000036448	ENSG00000036448	ENSG00000036448	MYOM2	Cluster 38	Muscle filament sliding	myomesin 2 [Source:HGNC Symbol;Acc:HGNC:7614]
	ENSG00000077522	ENSG00000077522	ENSG00000077522	ACTN2	Cluster 38	Muscle filament sliding	actinin alpha 2 [Source:HGNC Symbol;Acc:HGNC:164]
	ENSG00000086967	ENSG00000086967	ENSG00000086967	MYBPC2	Cluster 38	Muscle filament sliding	myosin binding protein C, fast type [Source:HGNC Symbol;Acc:HGNC:7550]
	ENSG00000092054	ENSG00000092054	ENSG00000092054	MYH7	Cluster 38	Muscle filament sliding	myosin heavy chain 7 [Source:HGNC Symbol;Acc:HGNC:7577]
	ENSG00000101210	ENSG00000101210	ENSG00000101210	EEF1A2	Cluster 38	Muscle filament sliding	eukaryotic translation elongation factor 1 alpha 2 [Source:HGNC Symbol;Acc:HGNC:3192]
	ENSG00000104879	ENSG00000104879	ENSG00000104879	CKM	Cluster 38	Muscle filament sliding	creatine kinase, M-type [Source:HGNC Symbol;Acc:HGNC:1994]
	ENSG00000105048	ENSG00000105048	ENSG00000105048	TNNT1	Cluster 38	Muscle filament sliding	troponin T1, slow skeletal type [Source:HGNC Symbol;Acc:HGNC:11948]
	ENSG00000108515	ENSG00000108515	ENSG00000108515	ENO3	Cluster 38	Muscle filament sliding	enolase 3 [Source:HGNC Symbol;Acc:HGNC:3354]
	ENSG00000109061	ENSG00000109061	ENSG00000109061	MYH1	Cluster 38	Muscle filament sliding	myosin heavy chain 1 [Source:HGNC Symbol;Acc:HGNC:7567]
	ENSG00000111245	ENSG00000111245	ENSG00000111245	MYL2	Cluster 38	Muscle filament sliding	myosin light chain 2 [Source:HGNC Symbol;Acc:HGNC:7583]
	ENSG00000114854	ENSG00000114854	ENSG00000114854	TNNC1	Cluster 38	Muscle filament sliding	troponin C1, slow skeletal and cardiac type [Source:HGNC Symbol;Acc:HGNC:11943]
	ENSG00000125414	ENSG00000125414	ENSG00000125414	MYH2	Cluster 38	Muscle filament sliding	myosin heavy chain 2 [Source:HGNC Symbol;Acc:HGNC:7572]
	ENSG00000130595	ENSG00000130595	ENSG00000130595	TNNT3	Cluster 38	Muscle filament sliding	troponin T3, fast skeletal type [Source:HGNC Symbol;Acc:HGNC:11950]
	ENSG00000130598	ENSG00000130598	ENSG00000130598	TNNI2	Cluster 38	Muscle filament sliding	troponin I2, fast skeletal type [Source:HGNC Symbol;Acc:HGNC:11946]
	ENSG00000143318	ENSG00000143318	ENSG00000143318	CASQ1	Cluster 38	Muscle filament sliding	calsequestrin 1 [Source:HGNC Symbol;Acc:HGNC:1512]
	ENSG00000143632	ENSG00000143632	ENSG00000143632	ACTA1	Cluster 38	Muscle filament sliding	actin, alpha 1, skeletal muscle [Source:HGNC Symbol;Acc:HGNC:129]
	ENSG00000159173	ENSG00000159173	ENSG00000159173	TNNI1	Cluster 38	Muscle filament sliding	troponin I1, slow skeletal type [Source:HGNC Symbol;Acc:HGNC:11945]
	ENSG00000160808	ENSG00000160808	ENSG00000160808	MYL3	Cluster 38	Muscle filament sliding	myosin light chain 3 [Source:HGNC Symbol;Acc:HGNC:7584]
	ENSG00000163092	ENSG00000163092	ENSG00000163092	XIRP2	Cluster 38	Muscle filament sliding	xin actin binding repeat containing 2 [Source:HGNC Symbol;Acc:HGNC:14303]
	ENSG00000164879	ENSG00000164879	ENSG00000164879	CA3	Cluster 38	Muscle filament sliding	carbonic anhydrase 3 [Source:HGNC Symbol;Acc:HGNC:1374]
	ENSG00000168530	ENSG00000168530	ENSG00000168530	MYL1	Cluster 38	Muscle filament sliding	myosin light chain 1 [Source:HGNC Symbol;Acc:HGNC:7582]
	ENSG00000172399	ENSG00000172399	ENSG00000172399	MYOZ2	Cluster 38	Muscle filament sliding	myozenin 2 [Source:HGNC Symbol;Acc:HGNC:1330]
	ENSG00000173991	ENSG00000173991	ENSG00000173991	TCAP	Cluster 38	Muscle filament sliding	titin-cap [Source:HGNC Symbol;Acc:HGNC:11610]
	ENSG00000180209	ENSG00000180209	ENSG00000180209	MYLPF	Cluster 38	Muscle filament sliding	myosin light chain, phosphorylatable, fast skeletal muscle [Source:HGNC Symbol;Acc:HGNC:29824]
	ENSG00000183091	ENSG00000183091	ENSG00000183091	NEB	Cluster 38	Muscle filament sliding	nebulin [Source:HGNC Symbol;Acc:HGNC:7720]
	ENSG00000196091	ENSG00000196091	ENSG00000196091	MYBPC1	Cluster 38	Muscle filament sliding	myosin binding protein C, slow type [Source:HGNC Symbol;Acc:HGNC:7549]
	ENSG00000196296	ENSG00000196296	ENSG00000196296	ATP2A1	Cluster 38	Muscle filament sliding	ATPase sarcoplasmic/endoplasmic reticulum Ca2+ transporting 1 [Source:HGNC Symbol;Acc:HGNC:811]
	ENSG00000197893	ENSG00000197893	ENSG00000197893	NRAP	Cluster 38	Muscle filament sliding	nebulin related anchoring protein [Source:HGNC Symbol;Acc:HGNC:7988]
	ENSG00000239474	ENSG00000239474		KLHL41	Cluster 38	Muscle filament sliding	kelch like family member 41 [Source:HGNC Symbol;Acc:HGNC:16905]
	ENSG00000198125	ENSG00000198125	ENSG00000198125	MB	Cluster 38	Muscle filament sliding	myoglobin [Source:HGNC Symbol;Acc:HGNC:6915]
	ENSG00000101470	ENSG00000101470	ENSG00000101470	TNNC2	Cluster 38	Muscle filament sliding	troponin C2, fast skeletal type [Source:HGNC Symbol;Acc:HGNC:11944]
	ENSG00000155657	ENSG00000155657	ENSG00000155657	TTN	Cluster 38	Muscle filament sliding	titin [Source:HGNC Symbol;Acc:HGNC:12403]
	ENSG00000004399	ENSG00000004399	ENSG00000004399	PLXND1	Cluster 42	Angiogenesis	plexin D1 [Source:HGNC Symbol;Acc:HGNC:9107]
	ENSG00000085276	ENSG00000085276		MECOM	Cluster 42	Angiogenesis	MDS1 and EVI1 complex locus [Source:HGNC Symbol;Acc:HGNC:3498]
	ENSG00000102755	ENSG00000102755	ENSG00000102755	FLT1	Cluster 42	Angiogenesis	fms related tyrosine kinase 1 [Source:HGNC Symbol;Acc:HGNC:3763]
	ENSG00000105971	ENSG00000105971	ENSG00000105971	CAV2	Cluster 42	Angiogenesis	caveolin 2 [Source:HGNC Symbol;Acc:HGNC:1528]
	ENSG00000105974	ENSG00000105974	ENSG00000105974	CAV1	Cluster 42	Angiogenesis	caveolin 1 [Source:HGNC Symbol;Acc:HGNC:1527]
	ENSG00000109436	ENSG00000109436	ENSG00000109436	TBC1D9	Cluster 42	Angiogenesis	TBC1 domain family member 9 [Source:HGNC Symbol;Acc:HGNC:21710]
	ENSG00000111859	ENSG00000111859	ENSG00000111859	NEDD9	Cluster 42	Angiogenesis	neural precursor cell expressed, developmentally down-regulated 9 [Source:HGNC Symbol;Acc:HGNC:7733]
	ENSG00000120156	ENSG00000120156	ENSG00000120156	TEK	Cluster 42	Angiogenesis	TEK receptor tyrosine kinase [Source:HGNC Symbol;Acc:HGNC:11724]
	ENSG00000120278	ENSG00000120278	ENSG00000120278	PLEKHG1	Cluster 42	Angiogenesis	pleckstrin homology and RhoGEF domain containing G1 [Source:HGNC Symbol;Acc:HGNC:20884]
	ENSG00000121858	ENSG00000121858	ENSG00000121858	TNFSF10	Cluster 42	Angiogenesis	TNF superfamily member 10 [Source:HGNC Symbol;Acc:HGNC:11925]
	ENSG00000133561	ENSG00000133561	ENSG00000133561	GIMAP6	Cluster 42	Angiogenesis	GTPase, IMAP family member 6 [Source:HGNC Symbol;Acc:HGNC:21918]
	ENSG00000133574	ENSG00000133574	ENSG00000133574	GIMAP4	Cluster 42	Angiogenesis	GTPase, IMAP family member 4 [Source:HGNC Symbol;Acc:HGNC:21872]
	ENSG00000136068	ENSG00000136068	ENSG00000136068	FLNB	Cluster 42	Angiogenesis	filamin B [Source:HGNC Symbol;Acc:HGNC:3755]
	ENSG00000154783	ENSG00000154783	ENSG00000154783	FGD5	Cluster 42	Angiogenesis	FYVE, RhoGEF and PH domain containing 5 [Source:HGNC Symbol;Acc:HGNC:19117]
	ENSG00000162618	ENSG00000162618		ADGRL4	Cluster 42	Angiogenesis	adhesion G protein-coupled receptor L4 [Source:HGNC Symbol;Acc:HGNC:20822]
	ENSG00000162654	ENSG00000162654	ENSG00000162654	GBP4	Cluster 42	Angiogenesis	guanylate binding protein 4 [Source:HGNC Symbol;Acc:HGNC:20480]
	ENSG00000164035	ENSG00000164035	ENSG00000164035	EMCN	Cluster 42	Angiogenesis	endomucin [Source:HGNC Symbol;Acc:HGNC:16041]
	ENSG00000166265	ENSG00000166265	ENSG00000166265	CYYR1	Cluster 42	Angiogenesis	cysteine and tyrosine rich 1 [Source:HGNC Symbol;Acc:HGNC:16274]
	ENSG00000169744	ENSG00000169744	ENSG00000169744	LDB2	Cluster 42	Angiogenesis	LIM domain binding 2 [Source:HGNC Symbol;Acc:HGNC:6533]
	ENSG00000170989	ENSG00000170989		S1PR1	Cluster 42	Angiogenesis	sphingosine-1-phosphate receptor 1 [Source:HGNC Symbol;Acc:HGNC:3165]
	ENSG00000171115	ENSG00000171115	ENSG00000171115	GIMAP8	Cluster 42	Angiogenesis	GTPase, IMAP family member 8 [Source:HGNC Symbol;Acc:HGNC:21792]
	ENSG00000171488	ENSG00000171488	ENSG00000171488	LRRC8C	Cluster 42	Angiogenesis	leucine rich repeat containing 8 VRAC subunit C [Source:HGNC Symbol;Acc:HGNC:25075]
	ENSG00000173269	ENSG00000173269	ENSG00000173269	MMRN2	Cluster 42	Angiogenesis	multimerin 2 [Source:HGNC Symbol;Acc:HGNC:19888]
	ENSG00000178033	ENSG00000178033		CALHM5	Cluster 42	Angiogenesis	calcium homeostasis modulator family member 5 [Source:HGNC Symbol;Acc:HGNC:21568]
	ENSG00000179144	ENSG00000179144	ENSG00000179144	GIMAP7	Cluster 42	Angiogenesis	GTPase, IMAP family member 7 [Source:HGNC Symbol;Acc:HGNC:22404]
	ENSG00000179776	ENSG00000179776	ENSG00000179776	CDH5	Cluster 42	Angiogenesis	cadherin 5 [Source:HGNC Symbol;Acc:HGNC:1764]
	ENSG00000205978	ENSG00000205978		NYNRIN	Cluster 42	Angiogenesis	NYN domain and retroviral integrase containing [Source:HGNC Symbol;Acc:HGNC:20165]
	ENSG00000024422	ENSG00000024422	ENSG00000024422	EHD2	Cluster 42	Angiogenesis	EH domain containing 2 [Source:HGNC Symbol;Acc:HGNC:3243]
	ENSG00000157554	ENSG00000157554	ENSG00000157554	ERG	Cluster 42	Angiogenesis	ETS transcription factor ERG [Source:HGNC Symbol;Acc:HGNC:3446]
	ENSG00000154217	ENSG00000154217	ENSG00000154217	PITPNC1	Cluster 42	Angiogenesis	phosphatidylinositol transfer protein cytoplasmic 1 [Source:HGNC Symbol;Acc:HGNC:21045]
	ENSG00000178878	ENSG00000178878	ENSG00000178878	APOLD1	Cluster 42	Angiogenesis	apolipoprotein L domain containing 1 [Source:HGNC Symbol;Acc:HGNC:25268]
	ENSG00000136237	ENSG00000136237		RAPGEF5	Cluster 42	Angiogenesis	Rap guanine nucleotide exchange factor 5 [Source:HGNC Symbol;Acc:HGNC:16862]
	ENSG00000168672	ENSG00000168672	ENSG00000168672	FAM84B	Cluster 42	Angiogenesis	family with sequence similarity 84 member B [Source:HGNC Symbol;Acc:HGNC:24166]
	ENSG00000213203	ENSG00000213203	ENSG00000213203	GIMAP1	Cluster 42	Angiogenesis	GTPase, IMAP family member 1 [Source:HGNC Symbol;Acc:HGNC:23237]
	ENSG00000106537	ENSG00000106537	ENSG00000106537	TSPAN13	Cluster 42	Angiogenesis	tetraspanin 13 [Source:HGNC Symbol;Acc:HGNC:21643]
	ENSG00000137942	ENSG00000137942	ENSG00000137942	FNBP1L	Cluster 42	Angiogenesis	formin binding protein 1 like [Source:HGNC Symbol;Acc:HGNC:20851]
	ENSG00000147113	ENSG00000147113		DIPK2B	Cluster 42	Angiogenesis	divergent protein kinase domain 2B [Source:HGNC Symbol;Acc:HGNC:25866]
	ENSG00000174749	ENSG00000174749		FAM241A	Cluster 42	Angiogenesis	family with sequence similarity 241 member A [Source:HGNC Symbol;Acc:HGNC:26813]
	ENSG00000139679	ENSG00000139679		LPAR6	Cluster 42	Angiogenesis	lysophosphatidic acid receptor 6 [Source:HGNC Symbol;Acc:HGNC:15520]
	ENSG00000100311	ENSG00000100311	ENSG00000100311	PDGFB	Cluster 42	Angiogenesis	platelet derived growth factor subunit B [Source:HGNC Symbol;Acc:HGNC:8800]
	ENSG00000167861	ENSG00000167861		HID1	Cluster 42	Angiogenesis	HID1 domain containing [Source:HGNC Symbol;Acc:HGNC:15736]
