# Supplementary material for: Discordant gene expression in subcutaneous adipose and skeletal muscle tissues in response to exercise training
Source: Physiol Rep. 2024 Apr 1;12(7):e15995. doi: 10.14814/phy2.15995 (PMC10984804; doi:10.14814/phy2.15995)
Supplement: Supplementary file 5 — Table S3: [file PHY2-12-e15995-s005.xlsx]

## Sheet: Adipose (Gluc-ins-AMPK vs BMI)
	Supplementary Table 3. Variable influence on projection (VIP) and Pearson correlation for Gluscose-insulin-AMPK community genes modeled against BMI in adipose tissue (GTEX cohort).
	Ensembl	VIP	Pearson correlation	Pearson absolute	Gene name	Gene description
	ENSG00000081320	2.823	0.252	0.252	STK17B	serine/threonine kinase 17b [Source:HGNC Symbol;Acc:HGNC:11396]
	ENSG00000173918	2.157	-0.249	0.249	C1QTNF1	C1q and TNF related 1 [Source:HGNC Symbol;Acc:HGNC:14324]
	ENSG00000196139	1.66	0.23	0.23	AKR1C3	aldo-keto reductase family 1 member C3 [Source:HGNC Symbol;Acc:HGNC:386]
	ENSG00000103150	2.173	-0.213	0.213	MLYCD	malonyl-CoA decarboxylase [Source:HGNC Symbol;Acc:HGNC:7150]
	ENSG00000104980	2.214	-0.211	0.211	TIMM44	translocase of inner mitochondrial membrane 44 [Source:HGNC Symbol;Acc:HGNC:17316]
	ENSG00000107551	1.932	0.199	0.199	RASSF4	Ras association domain family member 4 [Source:HGNC Symbol;Acc:HGNC:20793]
	ENSG00000123612	1.9	-0.192	0.192	ACVR1C	activin A receptor type 1C [Source:HGNC Symbol;Acc:HGNC:18123]
	ENSG00000127418	2.046	-0.188	0.188	FGFRL1	fibroblast growth factor receptor like 1 [Source:HGNC Symbol;Acc:HGNC:3693]
	ENSG00000117682	1.455	0.187	0.187	DHDDS	dehydrodolichyl diphosphate synthase subunit [Source:HGNC Symbol;Acc:HGNC:20603]
	ENSG00000144891	0.687	-0.183	0.183	AGTR1	angiotensin II receptor type 1 [Source:HGNC Symbol;Acc:HGNC:336]
	ENSG00000161533	1.072	0.183	0.183	ACOX1	acyl-CoA oxidase 1 [Source:HGNC Symbol;Acc:HGNC:119]
	ENSG00000184384	1.839	0.174	0.174	MAML2	mastermind like transcriptional coactivator 2 [Source:HGNC Symbol;Acc:HGNC:16259]
	ENSG00000132361	1.692	-0.173	0.173	CLUH	clustered mitochondria homolog [Source:HGNC Symbol;Acc:HGNC:29094]
	ENSG00000185950	1.358	-0.173	0.173	IRS2	insulin receptor substrate 2 [Source:HGNC Symbol;Acc:HGNC:6126]
	ENSG00000187134	1.157	0.168	0.168	AKR1C1	aldo-keto reductase family 1 member C1 [Source:HGNC Symbol;Acc:HGNC:384]
	ENSG00000111666	1.461	-0.166	0.166	CHPT1	choline phosphotransferase 1 [Source:HGNC Symbol;Acc:HGNC:17852]
	ENSG00000160209	0.899	0.164	0.164	PDXK	pyridoxal kinase [Source:HGNC Symbol;Acc:HGNC:8819]
	ENSG00000124615	1.717	-0.157	0.157	MOCS1	molybdenum cofactor synthesis 1 [Source:HGNC Symbol;Acc:HGNC:7190]
	ENSG00000178605	2.108	-0.153	0.153	GTPBP6	GTP binding protein 6 (putative) [Source:HGNC Symbol;Acc:HGNC:30189]
	ENSG00000176171	1.167	-0.151	0.151	BNIP3	BCL2 interacting protein 3 [Source:HGNC Symbol;Acc:HGNC:1084]
	ENSG00000117592	1.517	-0.144	0.144	PRDX6	peroxiredoxin 6 [Source:HGNC Symbol;Acc:HGNC:16753]
	ENSG00000163995	0.992	-0.141	0.141	ABLIM2	actin binding LIM protein family member 2 [Source:HGNC Symbol;Acc:HGNC:19195]
	ENSG00000173546	1.405	-0.141	0.141	CSPG4	chondroitin sulfate proteoglycan 4 [Source:HGNC Symbol;Acc:HGNC:2466]
	ENSG00000122756	1.583	-0.14	0.14	CNTFR	ciliary neurotrophic factor receptor [Source:HGNC Symbol;Acc:HGNC:2170]
	ENSG00000135821	1.018	-0.139	0.139	GLUL	glutamate-ammonia ligase [Source:HGNC Symbol;Acc:HGNC:4341]
	ENSG00000196616	1.524	-0.139	0.139	ADH1B	alcohol dehydrogenase 1B (class I), beta polypeptide [Source:HGNC Symbol;Acc:HGNC:250]
	ENSG00000095066	0.725	0.136	0.136	HOOK2	hook microtubule tethering protein 2 [Source:HGNC Symbol;Acc:HGNC:19885]
	ENSG00000167291	0.442	0.136	0.136	TBC1D16	TBC1 domain family member 16 [Source:HGNC Symbol;Acc:HGNC:28356]
	ENSG00000145012	0.739	-0.134	0.134	LPP	LIM domain containing preferred translocation partner in lipoma [Source:HGNC Symbol;Acc:HGNC:6679]
	ENSG00000138356	0.887	0.133	0.133	AOX1	aldehyde oxidase 1 [Source:HGNC Symbol;Acc:HGNC:553]
	ENSG00000151491	1.38	0.133	0.133	EPS8	epidermal growth factor receptor pathway substrate 8 [Source:HGNC Symbol;Acc:HGNC:3420]
	ENSG00000145390	1.96	0.132	0.132	USP53	ubiquitin specific peptidase 53 [Source:HGNC Symbol;Acc:HGNC:29255]
	ENSG00000151632	1.023	0.132	0.132	AKR1C2	aldo-keto reductase family 1 member C2 [Source:HGNC Symbol;Acc:HGNC:385]
	ENSG00000111961	1.67	0.125	0.125	SASH1	SAM and SH3 domain containing 1 [Source:HGNC Symbol;Acc:HGNC:19182]
	ENSG00000134463	1.165	-0.125	0.125	ECHDC3	enoyl-CoA hydratase domain containing 3 [Source:HGNC Symbol;Acc:HGNC:23489]
	ENSG00000095203	1.405	-0.124	0.124	EPB41L4B	erythrocyte membrane protein band 4.1 like 4B [Source:HGNC Symbol;Acc:HGNC:19818]
	ENSG00000095637	1.489	-0.123	0.123	SORBS1	sorbin and SH3 domain containing 1 [Source:HGNC Symbol;Acc:HGNC:14565]
	ENSG00000198648	1.003	-0.123	0.123	STK39	serine/threonine kinase 39 [Source:HGNC Symbol;Acc:HGNC:17717]
	ENSG00000172840	1.365	-0.12	0.12	PDP2	pyruvate dehyrogenase phosphatase catalytic subunit 2 [Source:HGNC Symbol;Acc:HGNC:30263]
	ENSG00000165029	0.527	-0.119	0.119	ABCA1	ATP binding cassette subfamily A member 1 [Source:HGNC Symbol;Acc:HGNC:29]
	ENSG00000158352	0.981	0.11	0.11	SHROOM4	shroom family member 4 [Source:HGNC Symbol;Acc:HGNC:29215]
	SEX	0.426	-0.109	0.109
	ENSG00000142733	0.339	-0.106	0.106	MAP3K6	mitogen-activated protein kinase kinase kinase 6 [Source:HGNC Symbol;Acc:HGNC:6858]
	ENSG00000158292	1.62	-0.106	0.106	GPR153	G protein-coupled receptor 153 [Source:HGNC Symbol;Acc:HGNC:23618]
	ENSG00000111885	1.834	0.103	0.103	MAN1A1	mannosidase alpha class 1A member 1 [Source:HGNC Symbol;Acc:HGNC:6821]
	ENSG00000136870	0.485	-0.103	0.103	ZNF189	zinc finger protein 189 [Source:HGNC Symbol;Acc:HGNC:12980]
	ENSG00000128309	1.83	-0.102	0.102	MPST	mercaptopyruvate sulfurtransferase [Source:HGNC Symbol;Acc:HGNC:7223]
	ENSG00000168890	0.878	-0.099	0.099	TMEM150A	transmembrane protein 150A [Source:HGNC Symbol;Acc:HGNC:24677]
	ENSG00000106070	0.848	-0.098	0.098	GRB10	growth factor receptor bound protein 10 [Source:HGNC Symbol;Acc:HGNC:4564]
	ENSG00000115226	1.355	-0.098	0.098	FNDC4	fibronectin type III domain containing 4 [Source:HGNC Symbol;Acc:HGNC:20239]
	ENSG00000103064	0.685	0.095	0.095	SLC7A6	solute carrier family 7 member 6 [Source:HGNC Symbol;Acc:HGNC:11064]
	ENSG00000133027	0.082	0.093	0.093	PEMT	phosphatidylethanolamine N-methyltransferase [Source:HGNC Symbol;Acc:HGNC:8830]
	ENSG00000134030	0.318	0.09	0.09	CTIF	cap binding complex dependent translation initiation factor [Source:HGNC Symbol;Acc:HGNC:23925]
	ENSG00000163884	0.425	-0.089	0.089	KLF15	Kruppel like factor 15 [Source:HGNC Symbol;Acc:HGNC:14536]
	ENSG00000163932	0.413	0.089	0.089	PRKCD	protein kinase C delta [Source:HGNC Symbol;Acc:HGNC:9399]
	ENSG00000182552	0.466	-0.088	0.088	RWDD4	RWD domain containing 4 [Source:HGNC Symbol;Acc:HGNC:23750]
	ENSG00000184205	0.168	-0.088	0.088	TSPYL2	TSPY like 2 [Source:HGNC Symbol;Acc:HGNC:24358]
	ENSG00000004799	0.59	-0.087	0.087	PDK4	pyruvate dehydrogenase kinase 4 [Source:HGNC Symbol;Acc:HGNC:8812]
	ENSG00000064393	0.374	-0.087	0.087	HIPK2	homeodomain interacting protein kinase 2 [Source:HGNC Symbol;Acc:HGNC:14402]
	ENSG00000168924	1.23	-0.086	0.086	LETM1	leucine zipper and EF-hand containing transmembrane protein 1 [Source:HGNC Symbol;Acc:HGNC:6556]
	ENSG00000150347	1.114	0.085	0.085	ARID5B	AT-rich interaction domain 5B [Source:HGNC Symbol;Acc:HGNC:17362]
	ENSG00000104765	0.327	-0.084	0.084	BNIP3L	BCL2 interacting protein 3 like [Source:HGNC Symbol;Acc:HGNC:1085]
	ENSG00000042445	0.404	0.082	0.082	RETSAT	retinol saturase [Source:HGNC Symbol;Acc:HGNC:25991]
	ENSG00000134324	1.314	-0.082	0.082	LPIN1	lipin 1 [Source:HGNC Symbol;Acc:HGNC:13345]
	ENSG00000099875	1.352	-0.081	0.081	MKNK2	MAP kinase interacting serine/threonine kinase 2 [Source:HGNC Symbol;Acc:HGNC:7111]
	ENSG00000131943	0.568	0.079	0.079	C19orf12	chromosome 19 open reading frame 12 [Source:HGNC Symbol;Acc:HGNC:25443]
	ENSG00000134243	1.035	-0.079	0.079	SORT1	sortilin 1 [Source:HGNC Symbol;Acc:HGNC:11186]
	ENSG00000156735	0.594	-0.079	0.079	BAG4	BCL2 associated athanogene 4 [Source:HGNC Symbol;Acc:HGNC:940]
	ENSG00000169738	1.216	-0.079	0.079	DCXR	dicarbonyl and L-xylulose reductase [Source:HGNC Symbol;Acc:HGNC:18985]
	ENSG00000138032	1.24	0.078	0.078	PPM1B	protein phosphatase, Mg2+/Mn2+ dependent 1B [Source:HGNC Symbol;Acc:HGNC:9276]
	ENSG00000158186	0.16	0.077	0.077	MRAS	muscle RAS oncogene homolog [Source:HGNC Symbol;Acc:HGNC:7227]
	ENSG00000171862	0.073	-0.077	0.077	PTEN	phosphatase and tensin homolog [Source:HGNC Symbol;Acc:HGNC:9588]
	ENSG00000114480	0.437	-0.076	0.076	GBE1	1,4-alpha-glucan branching enzyme 1 [Source:HGNC Symbol;Acc:HGNC:4180]
	ENSG00000136160	0.358	-0.076	0.076	EDNRB	endothelin receptor type B [Source:HGNC Symbol;Acc:HGNC:3180]
	ENSG00000075711	0.355	-0.073	0.073	DLG1	discs large MAGUK scaffold protein 1 [Source:HGNC Symbol;Acc:HGNC:2900]
	ENSG00000124151	1.346	0.073	0.073	NCOA3	nuclear receptor coactivator 3 [Source:HGNC Symbol;Acc:HGNC:7670]
	ENSG00000211445	0.943	-0.073	0.073	GPX3	glutathione peroxidase 3 [Source:HGNC Symbol;Acc:HGNC:4555]
	ENSG00000099341	1.057	-0.071	0.071	PSMD8	proteasome 26S subunit, non-ATPase 8 [Source:HGNC Symbol;Acc:HGNC:9566]
	ENSG00000116667	0.699	0.071	0.071	C1orf21	chromosome 1 open reading frame 21 [Source:HGNC Symbol;Acc:HGNC:15494]
	ENSG00000180530	0.136	-0.07	0.07	NRIP1	nuclear receptor interacting protein 1 [Source:HGNC Symbol;Acc:HGNC:8001]
	ENSG00000164976	1.032	-0.067	0.067	MYORG	myogenesis regulating glycosidase (putative) [Source:HGNC Symbol;Acc:HGNC:19918]
	ENSG00000117479	0.017	-0.066	0.066	SLC19A2	solute carrier family 19 member 2 [Source:HGNC Symbol;Acc:HGNC:10938]
	ENSG00000119682	0.221	0.064	0.064	AREL1	apoptosis resistant E3 ubiquitin protein ligase 1 [Source:HGNC Symbol;Acc:HGNC:20363]
	ENSG00000153207	1.058	0.06	0.06	AHCTF1	AT-hook containing transcription factor 1 [Source:HGNC Symbol;Acc:HGNC:24618]
	ENSG00000113594	1.385	0.059	0.059	LIFR	LIF receptor alpha [Source:HGNC Symbol;Acc:HGNC:6597]
	ENSG00000189221	0.684	-0.059	0.059	MAOA	monoamine oxidase A [Source:HGNC Symbol;Acc:HGNC:6833]
	ENSG00000117020	0.226	-0.055	0.055	AKT3	AKT serine/threonine kinase 3 [Source:HGNC Symbol;Acc:HGNC:393]
	ENSG00000115295	0.109	-0.054	0.054	CLIP4	CAP-Gly domain containing linker protein family member 4 [Source:HGNC Symbol;Acc:HGNC:26108]
	ENSG00000146648	0.515	-0.054	0.054	EGFR	epidermal growth factor receptor [Source:HGNC Symbol;Acc:HGNC:3236]
	ENSG00000023909	0.34	0.052	0.052	GCLM	glutamate-cysteine ligase modifier subunit [Source:HGNC Symbol;Acc:HGNC:4312]
	ENSG00000104388	0.475	0.052	0.052	RAB2A	RAB2A, member RAS oncogene family [Source:HGNC Symbol;Acc:HGNC:9763]
	ENSG00000132970	0.985	0.049	0.049	WASF3	WAS protein family member 3 [Source:HGNC Symbol;Acc:HGNC:12734]
	ENSG00000076555	0.37	-0.048	0.048	ACACB	acetyl-CoA carboxylase beta [Source:HGNC Symbol;Acc:HGNC:85]
	ENSG00000108551	0.667	-0.044	0.044	RASD1	ras related dexamethasone induced 1 [Source:HGNC Symbol;Acc:HGNC:15828]
	ENSG00000137824	0.711	-0.043	0.043	RMDN3	regulator of microtubule dynamics 3 [Source:HGNC Symbol;Acc:HGNC:25550]
	ENSG00000186350	1.122	-0.043	0.043	RXRA	retinoid X receptor alpha [Source:HGNC Symbol;Acc:HGNC:10477]
	ENSG00000090376	0.158	-0.042	0.042	IRAK3	interleukin 1 receptor associated kinase 3 [Source:HGNC Symbol;Acc:HGNC:17020]
	ENSG00000151726	0.469	-0.041	0.041	ACSL1	acyl-CoA synthetase long chain family member 1 [Source:HGNC Symbol;Acc:HGNC:3569]
	ENSG00000241878	0.158	0.041	0.041	PISD	phosphatidylserine decarboxylase [Source:HGNC Symbol;Acc:HGNC:8999]
	ENSG00000171612	0.5	-0.04	0.04	SLC25A33	solute carrier family 25 member 33 [Source:HGNC Symbol;Acc:HGNC:29681]
	ENSG00000147526	0.641	-0.039	0.039	TACC1	transforming acidic coiled-coil containing protein 1 [Source:HGNC Symbol;Acc:HGNC:11522]
	ENSG00000167772	0.382	-0.039	0.039	ANGPTL4	angiopoietin like 4 [Source:HGNC Symbol;Acc:HGNC:16039]
	ENSG00000092445	0.94	-0.038	0.038	TYRO3	TYRO3 protein tyrosine kinase [Source:HGNC Symbol;Acc:HGNC:12446]
	ENSG00000150907	0.646	-0.038	0.038	FOXO1	forkhead box O1 [Source:HGNC Symbol;Acc:HGNC:3819]
	ENSG00000166272	0.166	-0.036	0.036	WBP1L	WW domain binding protein 1 like [Source:HGNC Symbol;Acc:HGNC:23510]
	ENSG00000183048	0.018	0.036	0.036	SLC25A10	solute carrier family 25 member 10 [Source:HGNC Symbol;Acc:HGNC:10980]
	ENSG00000106993	0.024	-0.035	0.035	CDC37L1	cell division cycle 37 like 1 [Source:HGNC Symbol;Acc:HGNC:17179]
	ENSG00000127948	0.972	-0.033	0.033	POR	cytochrome p450 oxidoreductase [Source:HGNC Symbol;Acc:HGNC:9208]
	ENSG00000135837	0.869	0.033	0.033	CEP350	centrosomal protein 350 [Source:HGNC Symbol;Acc:HGNC:24238]
	ENSG00000008513	0.388	-0.029	0.029	ST3GAL1	ST3 beta-galactoside alpha-2,3-sialyltransferase 1 [Source:HGNC Symbol;Acc:HGNC:10862]
	ENSG00000113163	0.555	-0.029	0.029	COL4A3BP	collagen type IV alpha 3 binding protein [Source:HGNC Symbol;Acc:HGNC:2205]
	ENSG00000049239	0.462	0.028	0.028	H6PD	hexose-6-phosphate dehydrogenase/glucose 1-dehydrogenase [Source:HGNC Symbol;Acc:HGNC:4795]
	ENSG00000163590	0.073	-0.027	0.027	PPM1L	protein phosphatase, Mg2+/Mn2+ dependent 1L [Source:HGNC Symbol;Acc:HGNC:16381]
	ENSG00000187446	0.388	-0.026	0.026	CHP1	calcineurin like EF-hand protein 1 [Source:HGNC Symbol;Acc:HGNC:17433]
	ENSG00000168792	0.615	-0.025	0.025	ABHD15	abhydrolase domain containing 15 [Source:HGNC Symbol;Acc:HGNC:26971]
	ENSG00000182704	0.065	-0.025	0.025	TSKU	tsukushi, small leucine rich proteoglycan [Source:HGNC Symbol;Acc:HGNC:28850]
	ENSG00000168209	0.457	0.024	0.024	DDIT4	DNA damage inducible transcript 4 [Source:HGNC Symbol;Acc:HGNC:24944]
	ENSG00000174669	0.328	0.024	0.024	SLC29A2	solute carrier family 29 member 2 [Source:HGNC Symbol;Acc:HGNC:11004]
	ENSG00000184602	0.713	-0.023	0.023	SNN	stannin [Source:HGNC Symbol;Acc:HGNC:11149]
	ENSG00000136867	0.115	0.021	0.021	SLC31A2	solute carrier family 31 member 2 [Source:HGNC Symbol;Acc:HGNC:11017]
	ENSG00000145675	1.219	0.021	0.021	PIK3R1	phosphoinositide-3-kinase regulatory subunit 1 [Source:HGNC Symbol;Acc:HGNC:8979]
	ENSG00000206527	0.09	0.021	0.021	HACD2	3-hydroxyacyl-CoA dehydratase 2 [Source:HGNC Symbol;Acc:HGNC:9640]
	ENSG00000088387	0.379	-0.02	0.02	DOCK9	dedicator of cytokinesis 9 [Source:HGNC Symbol;Acc:HGNC:14132]
	ENSG00000043093	0.757	0.019	0.019	DCUN1D1	defective in cullin neddylation 1 domain containing 1 [Source:HGNC Symbol;Acc:HGNC:18184]
	ENSG00000110422	0.546	-0.019	0.019	HIPK3	homeodomain interacting protein kinase 3 [Source:HGNC Symbol;Acc:HGNC:4915]
	ENSG00000096060	0.384	-0.018	0.018	FKBP5	FK506 binding protein 5 [Source:HGNC Symbol;Acc:HGNC:3721]
	ENSG00000116903	0.728	0.018	0.018	EXOC8	exocyst complex component 8 [Source:HGNC Symbol;Acc:HGNC:24659]
	ENSG00000169710	0.241	-0.017	0.017	FASN	fatty acid synthase [Source:HGNC Symbol;Acc:HGNC:3594]
	ENSG00000172216	0.278	0.016	0.016	CEBPB	CCAAT enhancer binding protein beta [Source:HGNC Symbol;Acc:HGNC:1834]
	ENSG00000126561	0.007	-0.014	0.014	STAT5A	signal transducer and activator of transcription 5A [Source:HGNC Symbol;Acc:HGNC:11366]
	ENSG00000133687	0.173	0.013	0.013	TMTC1	transmembrane and tetratricopeptide repeat containing 1 [Source:HGNC Symbol;Acc:HGNC:24099]
	ENSG00000147872	0.259	0.013	0.013	PLIN2	perilipin 2 [Source:HGNC Symbol;Acc:HGNC:248]
	ENSG00000170873	0.558	0.013	0.013	MTSS1	MTSS1, I-BAR domain containing [Source:HGNC Symbol;Acc:HGNC:20443]
	ENSG00000069702	0.637	-0.012	0.012	TGFBR3	transforming growth factor beta receptor 3 [Source:HGNC Symbol;Acc:HGNC:11774]
	ENSG00000006756	0.098	0.011	0.011	ARSD	arylsulfatase D [Source:HGNC Symbol;Acc:HGNC:717]
	ENSG00000136044	0.781	0.011	0.011	APPL2	adaptor protein, phosphotyrosine interacting with PH domain and leucine zipper 2 [Source:HGNC Symbol;Acc:HGNC:18242]
	ENSG00000113916	0.261	0.01	0.01	BCL6	B cell CLL/lymphoma 6 [Source:HGNC Symbol;Acc:HGNC:1001]
	ENSG00000144724	0.416	-0.01	0.01	PTPRG	protein tyrosine phosphatase, receptor type G [Source:HGNC Symbol;Acc:HGNC:9671]
	ENSG00000152133	0.072	-0.009	0.009	GPATCH11	G-patch domain containing 11 [Source:HGNC Symbol;Acc:HGNC:26768]
	ENSG00000198189	0.644	0.009	0.009	HSD17B11	hydroxysteroid 17-beta dehydrogenase 11 [Source:HGNC Symbol;Acc:HGNC:22960]
	ENSG00000163931	0.478	0.008	0.008	TKT	transketolase [Source:HGNC Symbol;Acc:HGNC:11834]
	ENSG00000169692	0.229	-0.007	0.007	AGPAT2	1-acylglycerol-3-phosphate O-acyltransferase 2 [Source:HGNC Symbol;Acc:HGNC:325]
	ENSG00000118689	1.217	0.006	0.006	FOXO3	forkhead box O3 [Source:HGNC Symbol;Acc:HGNC:3821]
	ENSG00000105357	0.748	-0.005	0.005	MYH14	myosin heavy chain 14 [Source:HGNC Symbol;Acc:HGNC:23212]
	ENSG00000152583	0.802	-0.005	0.005	SPARCL1	SPARC like 1 [Source:HGNC Symbol;Acc:HGNC:11220]
	AGE	0.122	-0.004	0.004
	ENSG00000188613	0.507	0.004	0.004	NANOS1	nanos C2HC-type zinc finger 1 [Source:HGNC Symbol;Acc:HGNC:23044]
	ENSG00000099968	0.091	0.003	0.003	BCL2L13	BCL2 like 13 [Source:HGNC Symbol;Acc:HGNC:17164]
	ENSG00000147383	0.881	-0.002	0.002	NSDHL	NAD(P) dependent steroid dehydrogenase-like [Source:HGNC Symbol;Acc:HGNC:13398]

## Sheet: Adipose (Gluc-ins-AMPK vs T2D)
	Supplementary Table 3. Variable influence on projection (VIP) and Pearson correlation for Gluscose-insulin-AMPK community genes modeled against T2D in adipose tissue (GTEX cohort).
	Ensembl	VIP	Pearson correlation	Pearson absolute	Gene name	Gene description
	BMI	2.151	0.279	0.279
	ENSG00000173918	1.678	-0.269	0.269	C1QTNF1	C1q and TNF related 1 [Source:HGNC Symbol;Acc:HGNC:14324]
	ENSG00000075711	2.036	-0.214	0.214	DLG1	discs large MAGUK scaffold protein 1 [Source:HGNC Symbol;Acc:HGNC:2900]
	ENSG00000186350	2.166	-0.214	0.214	RXRA	retinoid X receptor alpha [Source:HGNC Symbol;Acc:HGNC:10477]
	AGE	1.193	0.211	0.211
	ENSG00000123612	2.249	-0.209	0.209	ACVR1C	activin A receptor type 1C [Source:HGNC Symbol;Acc:HGNC:18123]
	ENSG00000134463	1.835	-0.205	0.205	ECHDC3	enoyl-CoA hydratase domain containing 3 [Source:HGNC Symbol;Acc:HGNC:23489]
	ENSG00000169710	1.513	-0.181	0.181	FASN	fatty acid synthase [Source:HGNC Symbol;Acc:HGNC:3594]
	ENSG00000122756	2.187	-0.168	0.168	CNTFR	ciliary neurotrophic factor receptor [Source:HGNC Symbol;Acc:HGNC:2170]
	ENSG00000147872	2.023	0.168	0.168	PLIN2	perilipin 2 [Source:HGNC Symbol;Acc:HGNC:248]
	ENSG00000095637	1.892	-0.166	0.166	SORBS1	sorbin and SH3 domain containing 1 [Source:HGNC Symbol;Acc:HGNC:14565]
	ENSG00000189221	1.525	-0.162	0.162	MAOA	monoamine oxidase A [Source:HGNC Symbol;Acc:HGNC:6833]
	ENSG00000185950	1.199	-0.159	0.159	IRS2	insulin receptor substrate 2 [Source:HGNC Symbol;Acc:HGNC:6126]
	ENSG00000092445	2.169	-0.158	0.158	TYRO3	TYRO3 protein tyrosine kinase [Source:HGNC Symbol;Acc:HGNC:12446]
	ENSG00000144891	0.966	-0.158	0.158	AGTR1	angiotensin II receptor type 1 [Source:HGNC Symbol;Acc:HGNC:336]
	ENSG00000163884	1.053	-0.158	0.158	KLF15	Kruppel like factor 15 [Source:HGNC Symbol;Acc:HGNC:14536]
	ENSG00000178605	1.727	-0.153	0.153	GTPBP6	GTP binding protein 6 (putative) [Source:HGNC Symbol;Acc:HGNC:30189]
	ENSG00000169738	1.488	-0.152	0.152	DCXR	dicarbonyl and L-xylulose reductase [Source:HGNC Symbol;Acc:HGNC:18985]
	ENSG00000099875	1.11	-0.149	0.149	MKNK2	MAP kinase interacting serine/threonine kinase 2 [Source:HGNC Symbol;Acc:HGNC:7111]
	ENSG00000183048	1.707	-0.147	0.147	SLC25A10	solute carrier family 25 member 10 [Source:HGNC Symbol;Acc:HGNC:10980]
	ENSG00000095203	1.377	-0.143	0.143	EPB41L4B	erythrocyte membrane protein band 4.1 like 4B [Source:HGNC Symbol;Acc:HGNC:19818]
	ENSG00000144724	0.365	-0.143	0.143	PTPRG	protein tyrosine phosphatase, receptor type G [Source:HGNC Symbol;Acc:HGNC:9671]
	ENSG00000171612	1.282	-0.143	0.143	SLC25A33	solute carrier family 25 member 33 [Source:HGNC Symbol;Acc:HGNC:29681]
	ENSG00000132361	1.018	-0.14	0.14	CLUH	clustered mitochondria homolog [Source:HGNC Symbol;Acc:HGNC:29094]
	ENSG00000163931	1.223	-0.139	0.139	TKT	transketolase [Source:HGNC Symbol;Acc:HGNC:11834]
	ENSG00000134243	1.741	-0.137	0.137	SORT1	sortilin 1 [Source:HGNC Symbol;Acc:HGNC:11186]
	ENSG00000128309	1.606	-0.135	0.135	MPST	mercaptopyruvate sulfurtransferase [Source:HGNC Symbol;Acc:HGNC:7223]
	ENSG00000182704	0.912	-0.135	0.135	TSKU	tsukushi, small leucine rich proteoglycan [Source:HGNC Symbol;Acc:HGNC:28850]
	ENSG00000196616	1.118	-0.134	0.134	ADH1B	alcohol dehydrogenase 1B (class I), beta polypeptide [Source:HGNC Symbol;Acc:HGNC:250]
	ENSG00000151726	0.954	-0.13	0.13	ACSL1	acyl-CoA synthetase long chain family member 1 [Source:HGNC Symbol;Acc:HGNC:3569]
	ENSG00000076555	1.219	-0.129	0.129	ACACB	acetyl-CoA carboxylase beta [Source:HGNC Symbol;Acc:HGNC:85]
	ENSG00000152133	1.265	-0.129	0.129	GPATCH11	G-patch domain containing 11 [Source:HGNC Symbol;Acc:HGNC:26768]
	ENSG00000006756	1.037	-0.128	0.128	ARSD	arylsulfatase D [Source:HGNC Symbol;Acc:HGNC:717]
	ENSG00000124615	0.661	-0.126	0.126	MOCS1	molybdenum cofactor synthesis 1 [Source:HGNC Symbol;Acc:HGNC:7190]
	ENSG00000127418	1.384	-0.126	0.126	FGFRL1	fibroblast growth factor receptor like 1 [Source:HGNC Symbol;Acc:HGNC:3693]
	ENSG00000169692	1.254	-0.126	0.126	AGPAT2	1-acylglycerol-3-phosphate O-acyltransferase 2 [Source:HGNC Symbol;Acc:HGNC:325]
	ENSG00000105357	1.43	-0.125	0.125	MYH14	myosin heavy chain 14 [Source:HGNC Symbol;Acc:HGNC:23212]
	ENSG00000168792	1.536	-0.123	0.123	ABHD15	abhydrolase domain containing 15 [Source:HGNC Symbol;Acc:HGNC:26971]
	ENSG00000088387	0.779	-0.121	0.121	DOCK9	dedicator of cytokinesis 9 [Source:HGNC Symbol;Acc:HGNC:14132]
	ENSG00000147526	0.61	-0.116	0.116	TACC1	transforming acidic coiled-coil containing protein 1 [Source:HGNC Symbol;Acc:HGNC:11522]
	ENSG00000196139	0.303	0.11	0.11	AKR1C3	aldo-keto reductase family 1 member C3 [Source:HGNC Symbol;Acc:HGNC:386]
	ENSG00000206527	1.619	-0.11	0.11	HACD2	3-hydroxyacyl-CoA dehydratase 2 [Source:HGNC Symbol;Acc:HGNC:9640]
	ENSG00000163590	1.208	-0.109	0.109	PPM1L	protein phosphatase, Mg2+/Mn2+ dependent 1L [Source:HGNC Symbol;Acc:HGNC:16381]
	ENSG00000145675	0.437	-0.108	0.108	PIK3R1	phosphoinositide-3-kinase regulatory subunit 1 [Source:HGNC Symbol;Acc:HGNC:8979]
	ENSG00000172840	1.397	-0.107	0.107	PDP2	pyruvate dehyrogenase phosphatase catalytic subunit 2 [Source:HGNC Symbol;Acc:HGNC:30263]
	ENSG00000184384	0.564	0.107	0.107	MAML2	mastermind like transcriptional coactivator 2 [Source:HGNC Symbol;Acc:HGNC:16259]
	ENSG00000167772	1.454	0.105	0.105	ANGPTL4	angiopoietin like 4 [Source:HGNC Symbol;Acc:HGNC:16039]
	ENSG00000113916	0.069	-0.104	0.104	BCL6	B cell CLL/lymphoma 6 [Source:HGNC Symbol;Acc:HGNC:1001]
	ENSG00000198648	0.527	-0.1	0.1	STK39	serine/threonine kinase 39 [Source:HGNC Symbol;Acc:HGNC:17717]
	ENSG00000111666	0.989	-0.099	0.099	CHPT1	choline phosphotransferase 1 [Source:HGNC Symbol;Acc:HGNC:17852]
	ENSG00000115295	0.806	0.098	0.098	CLIP4	CAP-Gly domain containing linker protein family member 4 [Source:HGNC Symbol;Acc:HGNC:26108]
	ENSG00000165029	0.22	-0.098	0.098	ABCA1	ATP binding cassette subfamily A member 1 [Source:HGNC Symbol;Acc:HGNC:29]
	ENSG00000171862	0.428	-0.097	0.097	PTEN	phosphatase and tensin homolog [Source:HGNC Symbol;Acc:HGNC:9588]
	ENSG00000173546	1.79	-0.096	0.096	CSPG4	chondroitin sulfate proteoglycan 4 [Source:HGNC Symbol;Acc:HGNC:2466]
	ENSG00000168209	1.813	0.093	0.093	DDIT4	DNA damage inducible transcript 4 [Source:HGNC Symbol;Acc:HGNC:24944]
	ENSG00000117592	0.968	-0.092	0.092	PRDX6	peroxiredoxin 6 [Source:HGNC Symbol;Acc:HGNC:16753]
	ENSG00000145390	1.414	0.091	0.091	USP53	ubiquitin specific peptidase 53 [Source:HGNC Symbol;Acc:HGNC:29255]
	ENSG00000172216	1.526	0.09	0.09	CEBPB	CCAAT enhancer binding protein beta [Source:HGNC Symbol;Acc:HGNC:1834]
	ENSG00000135821	0.071	-0.089	0.089	GLUL	glutamate-ammonia ligase [Source:HGNC Symbol;Acc:HGNC:4341]
	ENSG00000103150	1.152	-0.086	0.086	MLYCD	malonyl-CoA decarboxylase [Source:HGNC Symbol;Acc:HGNC:7150]
	ENSG00000188613	0.415	-0.085	0.085	NANOS1	nanos C2HC-type zinc finger 1 [Source:HGNC Symbol;Acc:HGNC:23044]
	ENSG00000158352	0.3	0.084	0.084	SHROOM4	shroom family member 4 [Source:HGNC Symbol;Acc:HGNC:29215]
	ENSG00000180530	0.913	-0.084	0.084	NRIP1	nuclear receptor interacting protein 1 [Source:HGNC Symbol;Acc:HGNC:8001]
	ENSG00000150907	0.448	-0.082	0.082	FOXO1	forkhead box O1 [Source:HGNC Symbol;Acc:HGNC:3819]
	ENSG00000164976	1.908	-0.081	0.081	MYORG	myogenesis regulating glycosidase (putative) [Source:HGNC Symbol;Acc:HGNC:19918]
	ENSG00000182552	0.006	-0.081	0.081	RWDD4	RWD domain containing 4 [Source:HGNC Symbol;Acc:HGNC:23750]
	ENSG00000184602	1.315	-0.081	0.081	SNN	stannin [Source:HGNC Symbol;Acc:HGNC:11149]
	ENSG00000131943	0.788	-0.078	0.078	C19orf12	chromosome 19 open reading frame 12 [Source:HGNC Symbol;Acc:HGNC:25443]
	ENSG00000142733	0.104	-0.078	0.078	MAP3K6	mitogen-activated protein kinase kinase kinase 6 [Source:HGNC Symbol;Acc:HGNC:6858]
	ENSG00000099341	0.869	-0.077	0.077	PSMD8	proteasome 26S subunit, non-ATPase 8 [Source:HGNC Symbol;Acc:HGNC:9566]
	ENSG00000134324	1.023	-0.076	0.076	LPIN1	lipin 1 [Source:HGNC Symbol;Acc:HGNC:13345]
	ENSG00000174669	1.236	-0.076	0.076	SLC29A2	solute carrier family 29 member 2 [Source:HGNC Symbol;Acc:HGNC:11004]
	ENSG00000168890	0.294	-0.073	0.073	TMEM150A	transmembrane protein 150A [Source:HGNC Symbol;Acc:HGNC:24677]
	ENSG00000187446	0.902	-0.072	0.072	CHP1	calcineurin like EF-hand protein 1 [Source:HGNC Symbol;Acc:HGNC:17433]
	ENSG00000104980	0.527	-0.069	0.069	TIMM44	translocase of inner mitochondrial membrane 44 [Source:HGNC Symbol;Acc:HGNC:17316]
	ENSG00000126561	0.673	-0.068	0.068	STAT5A	signal transducer and activator of transcription 5A [Source:HGNC Symbol;Acc:HGNC:11366]
	ENSG00000151491	0.876	0.068	0.068	EPS8	epidermal growth factor receptor pathway substrate 8 [Source:HGNC Symbol;Acc:HGNC:3420]
	ENSG00000168924	0.529	-0.068	0.068	LETM1	leucine zipper and EF-hand containing transmembrane protein 1 [Source:HGNC Symbol;Acc:HGNC:6556]
	ENSG00000137824	0.536	-0.067	0.067	RMDN3	regulator of microtubule dynamics 3 [Source:HGNC Symbol;Acc:HGNC:25550]
	ENSG00000106070	0.078	-0.066	0.066	GRB10	growth factor receptor bound protein 10 [Source:HGNC Symbol;Acc:HGNC:4564]
	ENSG00000113594	0.47	-0.062	0.062	LIFR	LIF receptor alpha [Source:HGNC Symbol;Acc:HGNC:6597]
	ENSG00000158292	1.396	-0.062	0.062	GPR153	G protein-coupled receptor 153 [Source:HGNC Symbol;Acc:HGNC:23618]
	ENSG00000116667	0.191	0.059	0.059	C1orf21	chromosome 1 open reading frame 21 [Source:HGNC Symbol;Acc:HGNC:15494]
	ENSG00000198189	0.236	0.057	0.057	HSD17B11	hydroxysteroid 17-beta dehydrogenase 11 [Source:HGNC Symbol;Acc:HGNC:22960]
	ENSG00000133687	0.611	-0.056	0.056	TMTC1	transmembrane and tetratricopeptide repeat containing 1 [Source:HGNC Symbol;Acc:HGNC:24099]
	ENSG00000008513	0.683	0.055	0.055	ST3GAL1	ST3 beta-galactoside alpha-2,3-sialyltransferase 1 [Source:HGNC Symbol;Acc:HGNC:10862]
	ENSG00000042445	1.136	-0.054	0.054	RETSAT	retinol saturase [Source:HGNC Symbol;Acc:HGNC:25991]
	ENSG00000134030	1.162	-0.054	0.054	CTIF	cap binding complex dependent translation initiation factor [Source:HGNC Symbol;Acc:HGNC:23925]
	ENSG00000167291	0.663	-0.054	0.054	TBC1D16	TBC1 domain family member 16 [Source:HGNC Symbol;Acc:HGNC:28356]
	ENSG00000099968	0.747	-0.053	0.053	BCL2L13	BCL2 like 13 [Source:HGNC Symbol;Acc:HGNC:17164]
	ENSG00000146648	0.053	-0.053	0.053	EGFR	epidermal growth factor receptor [Source:HGNC Symbol;Acc:HGNC:3236]
	ENSG00000187134	0.105	0.053	0.053	AKR1C1	aldo-keto reductase family 1 member C1 [Source:HGNC Symbol;Acc:HGNC:384]
	ENSG00000117682	0.04	0.051	0.051	DHDDS	dehydrodolichyl diphosphate synthase subunit [Source:HGNC Symbol;Acc:HGNC:20603]
	ENSG00000211445	0.035	-0.051	0.051	GPX3	glutathione peroxidase 3 [Source:HGNC Symbol;Acc:HGNC:4555]
	ENSG00000043093	0.589	-0.049	0.049	DCUN1D1	defective in cullin neddylation 1 domain containing 1 [Source:HGNC Symbol;Acc:HGNC:18184]
	ENSG00000124151	0.52	0.049	0.049	NCOA3	nuclear receptor coactivator 3 [Source:HGNC Symbol;Acc:HGNC:7670]
	ENSG00000113163	0.429	-0.048	0.048	COL4A3BP	collagen type IV alpha 3 binding protein [Source:HGNC Symbol;Acc:HGNC:2205]
	ENSG00000150347	0.957	0.048	0.048	ARID5B	AT-rich interaction domain 5B [Source:HGNC Symbol;Acc:HGNC:17362]
	ENSG00000156735	1.126	-0.048	0.048	BAG4	BCL2 associated athanogene 4 [Source:HGNC Symbol;Acc:HGNC:940]
	ENSG00000176171	0.186	-0.048	0.048	BNIP3	BCL2 interacting protein 3 [Source:HGNC Symbol;Acc:HGNC:1084]
	SEX	0.652	-0.048	0.048
	ENSG00000081320	1.316	0.047	0.047	STK17B	serine/threonine kinase 17b [Source:HGNC Symbol;Acc:HGNC:11396]
	ENSG00000152583	0.141	-0.045	0.045	SPARCL1	SPARC like 1 [Source:HGNC Symbol;Acc:HGNC:11220]
	ENSG00000133027	0.27	-0.044	0.044	PEMT	phosphatidylethanolamine N-methyltransferase [Source:HGNC Symbol;Acc:HGNC:8830]
	ENSG00000004799	0.004	-0.043	0.043	PDK4	pyruvate dehydrogenase kinase 4 [Source:HGNC Symbol;Acc:HGNC:8812]
	ENSG00000023909	0.099	0.043	0.043	GCLM	glutamate-cysteine ligase modifier subunit [Source:HGNC Symbol;Acc:HGNC:4312]
	ENSG00000096060	0.247	-0.041	0.041	FKBP5	FK506 binding protein 5 [Source:HGNC Symbol;Acc:HGNC:3721]
	ENSG00000163995	0.501	-0.041	0.041	ABLIM2	actin binding LIM protein family member 2 [Source:HGNC Symbol;Acc:HGNC:19195]
	ENSG00000184205	0.117	-0.04	0.04	TSPYL2	TSPY like 2 [Source:HGNC Symbol;Acc:HGNC:24358]
	ENSG00000132970	0.227	-0.039	0.039	WASF3	WAS protein family member 3 [Source:HGNC Symbol;Acc:HGNC:12734]
	ENSG00000158186	1.148	-0.039	0.039	MRAS	muscle RAS oncogene homolog [Source:HGNC Symbol;Acc:HGNC:7227]
	ENSG00000136870	0.954	-0.037	0.037	ZNF189	zinc finger protein 189 [Source:HGNC Symbol;Acc:HGNC:12980]
	ENSG00000145012	0.315	-0.037	0.037	LPP	LIM domain containing preferred translocation partner in lipoma [Source:HGNC Symbol;Acc:HGNC:6679]
	ENSG00000106993	0.147	-0.036	0.036	CDC37L1	cell division cycle 37 like 1 [Source:HGNC Symbol;Acc:HGNC:17179]
	ENSG00000118689	0.519	-0.036	0.036	FOXO3	forkhead box O3 [Source:HGNC Symbol;Acc:HGNC:3821]
	ENSG00000147383	0.686	-0.034	0.034	NSDHL	NAD(P) dependent steroid dehydrogenase-like [Source:HGNC Symbol;Acc:HGNC:13398]
	ENSG00000064393	0.164	-0.033	0.033	HIPK2	homeodomain interacting protein kinase 2 [Source:HGNC Symbol;Acc:HGNC:14402]
	ENSG00000153207	1.009	0.031	0.031	AHCTF1	AT-hook containing transcription factor 1 [Source:HGNC Symbol;Acc:HGNC:24618]
	ENSG00000170873	0.453	-0.031	0.031	MTSS1	MTSS1, I-BAR domain containing [Source:HGNC Symbol;Acc:HGNC:20443]
	ENSG00000090376	0.679	-0.029	0.029	IRAK3	interleukin 1 receptor associated kinase 3 [Source:HGNC Symbol;Acc:HGNC:17020]
	ENSG00000163932	0.79	0.029	0.029	PRKCD	protein kinase C delta [Source:HGNC Symbol;Acc:HGNC:9399]
	ENSG00000136867	0.635	0.028	0.028	SLC31A2	solute carrier family 31 member 2 [Source:HGNC Symbol;Acc:HGNC:11017]
	ENSG00000103064	0.131	0.027	0.027	SLC7A6	solute carrier family 7 member 6 [Source:HGNC Symbol;Acc:HGNC:11064]
	ENSG00000116903	0.331	-0.023	0.023	EXOC8	exocyst complex component 8 [Source:HGNC Symbol;Acc:HGNC:24659]
	ENSG00000114480	0.241	-0.022	0.022	GBE1	1,4-alpha-glucan branching enzyme 1 [Source:HGNC Symbol;Acc:HGNC:4180]
	ENSG00000136044	0.172	-0.021	0.021	APPL2	adaptor protein, phosphotyrosine interacting with PH domain and leucine zipper 2 [Source:HGNC Symbol;Acc:HGNC:18242]
	ENSG00000138356	0.476	0.021	0.021	AOX1	aldehyde oxidase 1 [Source:HGNC Symbol;Acc:HGNC:553]
	ENSG00000110422	0.842	0.02	0.02	HIPK3	homeodomain interacting protein kinase 3 [Source:HGNC Symbol;Acc:HGNC:4915]
	ENSG00000115226	0.312	-0.018	0.018	FNDC4	fibronectin type III domain containing 4 [Source:HGNC Symbol;Acc:HGNC:20239]
	ENSG00000095066	0.545	0.014	0.014	HOOK2	hook microtubule tethering protein 2 [Source:HGNC Symbol;Acc:HGNC:19885]
	ENSG00000151632	0.493	0.014	0.014	AKR1C2	aldo-keto reductase family 1 member C2 [Source:HGNC Symbol;Acc:HGNC:385]
	ENSG00000161533	0.093	0.014	0.014	ACOX1	acyl-CoA oxidase 1 [Source:HGNC Symbol;Acc:HGNC:119]
	ENSG00000166272	0.216	-0.013	0.013	WBP1L	WW domain binding protein 1 like [Source:HGNC Symbol;Acc:HGNC:23510]
	ENSG00000104388	0.184	0.011	0.011	RAB2A	RAB2A, member RAS oncogene family [Source:HGNC Symbol;Acc:HGNC:9763]
	ENSG00000136160	0.513	0.011	0.011	EDNRB	endothelin receptor type B [Source:HGNC Symbol;Acc:HGNC:3180]
	ENSG00000160209	0.355	0.011	0.011	PDXK	pyridoxal kinase [Source:HGNC Symbol;Acc:HGNC:8819]
	ENSG00000119682	0.435	0.009	0.009	AREL1	apoptosis resistant E3 ubiquitin protein ligase 1 [Source:HGNC Symbol;Acc:HGNC:20363]
	ENSG00000069702	0.606	0.008	0.008	TGFBR3	transforming growth factor beta receptor 3 [Source:HGNC Symbol;Acc:HGNC:11774]
	ENSG00000117479	0.715	-0.007	0.007	SLC19A2	solute carrier family 19 member 2 [Source:HGNC Symbol;Acc:HGNC:10938]
	ENSG00000241878	0.204	-0.007	0.007	PISD	phosphatidylserine decarboxylase [Source:HGNC Symbol;Acc:HGNC:8999]
	ENSG00000138032	0.078	0.006	0.006	PPM1B	protein phosphatase, Mg2+/Mn2+ dependent 1B [Source:HGNC Symbol;Acc:HGNC:9276]
	ENSG00000107551	0.153	-0.005	0.005	RASSF4	Ras association domain family member 4 [Source:HGNC Symbol;Acc:HGNC:20793]
	ENSG00000111885	0.697	-0.005	0.005	MAN1A1	mannosidase alpha class 1A member 1 [Source:HGNC Symbol;Acc:HGNC:6821]
	ENSG00000111961	0.534	-0.004	0.004	SASH1	SAM and SH3 domain containing 1 [Source:HGNC Symbol;Acc:HGNC:19182]
	ENSG00000127948	0.253	-0.004	0.004	POR	cytochrome p450 oxidoreductase [Source:HGNC Symbol;Acc:HGNC:9208]
	ENSG00000117020	0.01	-0.003	0.003	AKT3	AKT serine/threonine kinase 3 [Source:HGNC Symbol;Acc:HGNC:393]
	ENSG00000104765	0.6	-0.002	0.002	BNIP3L	BCL2 interacting protein 3 like [Source:HGNC Symbol;Acc:HGNC:1085]
	ENSG00000108551	0.072	0.002	0.002	RASD1	ras related dexamethasone induced 1 [Source:HGNC Symbol;Acc:HGNC:15828]
	ENSG00000049239	0.453	-0.001	0.001	H6PD	hexose-6-phosphate dehydrogenase/glucose 1-dehydrogenase [Source:HGNC Symbol;Acc:HGNC:4795]
	ENSG00000135837	0.618	0	0	CEP350	centrosomal protein 350 [Source:HGNC Symbol;Acc:HGNC:24238]

## Sheet: Muscle (Gluc-ins-AMPK vs T2D)
	Supplementary Table 3. Variable influence on projection (VIP) and Pearson correlation for Gluscose-insulin-AMPK community genes modeled against T2D in muscle tissue (GTEX cohort).
	Ensembl	VIP	Pearson correlation	Pearson absolute	Gene name	Gene description
	ENSG00000064393	2.282	-0.344	0.344	HIPK2	homeodomain interacting protein kinase 2 [Source:HGNC Symbol;Acc:HGNC:14402]
	ENSG00000138032	2.125	-0.257	0.257	PPM1B	protein phosphatase, Mg2+/Mn2+ dependent 1B [Source:HGNC Symbol;Acc:HGNC:9276]
	AGE	1.598	0.245	0.245
	BMI	0.6	0.234	0.234
	ENSG00000114480	1.162	-0.233	0.233	GBE1	1,4-alpha-glucan branching enzyme 1 [Source:HGNC Symbol;Acc:HGNC:4180]
	ENSG00000187446	1.192	-0.225	0.225	CHP1	calcineurin like EF-hand protein 1 [Source:HGNC Symbol;Acc:HGNC:17433]
	ENSG00000119682	1.546	-0.203	0.203	AREL1	apoptosis resistant E3 ubiquitin protein ligase 1 [Source:HGNC Symbol;Acc:HGNC:20363]
	ENSG00000182552	1.485	-0.203	0.203	RWDD4	RWD domain containing 4 [Source:HGNC Symbol;Acc:HGNC:23750]
	ENSG00000196139	1.556	0.185	0.185	AKR1C3	aldo-keto reductase family 1 member C3 [Source:HGNC Symbol;Acc:HGNC:386]
	ENSG00000008513	2.03	-0.177	0.177	ST3GAL1	ST3 beta-galactoside alpha-2,3-sialyltransferase 1 [Source:HGNC Symbol;Acc:HGNC:10862]
	ENSG00000099968	0.923	-0.174	0.174	BCL2L13	BCL2 like 13 [Source:HGNC Symbol;Acc:HGNC:17164]
	ENSG00000158352	1.062	-0.174	0.174	SHROOM4	shroom family member 4 [Source:HGNC Symbol;Acc:HGNC:29215]
	ENSG00000131943	1.785	-0.173	0.173	C19orf12	chromosome 19 open reading frame 12 [Source:HGNC Symbol;Acc:HGNC:25443]
	ENSG00000132361	1.523	-0.171	0.171	CLUH	clustered mitochondria homolog [Source:HGNC Symbol;Acc:HGNC:29094]
	ENSG00000170873	1.83	0.171	0.171	MTSS1	MTSS1, I-BAR domain containing [Source:HGNC Symbol;Acc:HGNC:20443]
	ENSG00000116667	1.419	-0.167	0.167	C1orf21	chromosome 1 open reading frame 21 [Source:HGNC Symbol;Acc:HGNC:15494]
	ENSG00000095066	1.589	-0.158	0.158	HOOK2	hook microtubule tethering protein 2 [Source:HGNC Symbol;Acc:HGNC:19885]
	ENSG00000151632	1.101	0.152	0.152	AKR1C2	aldo-keto reductase family 1 member C2 [Source:HGNC Symbol;Acc:HGNC:385]
	ENSG00000110422	1.621	-0.15	0.15	HIPK3	homeodomain interacting protein kinase 3 [Source:HGNC Symbol;Acc:HGNC:4915]
	ENSG00000113916	1.84	0.149	0.149	BCL6	B cell CLL/lymphoma 6 [Source:HGNC Symbol;Acc:HGNC:1001]
	ENSG00000167772	1.148	0.144	0.144	ANGPTL4	angiopoietin like 4 [Source:HGNC Symbol;Acc:HGNC:16039]
	ENSG00000105357	0.015	-0.142	0.142	MYH14	myosin heavy chain 14 [Source:HGNC Symbol;Acc:HGNC:23212]
	ENSG00000127418	0.987	-0.14	0.14	FGFRL1	fibroblast growth factor receptor like 1 [Source:HGNC Symbol;Acc:HGNC:3693]
	ENSG00000023909	0.761	-0.137	0.137	GCLM	glutamate-cysteine ligase modifier subunit [Source:HGNC Symbol;Acc:HGNC:4312]
	ENSG00000113594	0.298	-0.137	0.137	LIFR	LIF receptor alpha [Source:HGNC Symbol;Acc:HGNC:6597]
	ENSG00000107551	1.389	-0.136	0.136	RASSF4	Ras association domain family member 4 [Source:HGNC Symbol;Acc:HGNC:20793]
	ENSG00000116903	0.264	-0.134	0.134	EXOC8	exocyst complex component 8 [Source:HGNC Symbol;Acc:HGNC:24659]
	ENSG00000099341	0.318	-0.127	0.127	PSMD8	proteasome 26S subunit, non-ATPase 8 [Source:HGNC Symbol;Acc:HGNC:9566]
	ENSG00000196616	1.915	0.127	0.127	ADH1B	alcohol dehydrogenase 1B (class I), beta polypeptide [Source:HGNC Symbol;Acc:HGNC:250]
	ENSG00000180530	0.287	-0.126	0.126	NRIP1	nuclear receptor interacting protein 1 [Source:HGNC Symbol;Acc:HGNC:8001]
	ENSG00000169710	1.731	0.125	0.125	FASN	fatty acid synthase [Source:HGNC Symbol;Acc:HGNC:3594]
	ENSG00000211445	2.037	0.122	0.122	GPX3	glutathione peroxidase 3 [Source:HGNC Symbol;Acc:HGNC:4555]
	ENSG00000151726	0.763	-0.121	0.121	ACSL1	acyl-CoA synthetase long chain family member 1 [Source:HGNC Symbol;Acc:HGNC:3569]
	ENSG00000104388	0.288	-0.118	0.118	RAB2A	RAB2A, member RAS oncogene family [Source:HGNC Symbol;Acc:HGNC:9763]
	ENSG00000164976	2.039	-0.117	0.117	MYORG	myogenesis regulating glycosidase (putative) [Source:HGNC Symbol;Acc:HGNC:19918]
	ENSG00000096060	0.112	-0.116	0.116	FKBP5	FK506 binding protein 5 [Source:HGNC Symbol;Acc:HGNC:3721]
	ENSG00000161533	0.951	-0.116	0.116	ACOX1	acyl-CoA oxidase 1 [Source:HGNC Symbol;Acc:HGNC:119]
	ENSG00000184205	1.658	0.115	0.115	TSPYL2	TSPY like 2 [Source:HGNC Symbol;Acc:HGNC:24358]
	ENSG00000106993	0.657	-0.113	0.113	CDC37L1	cell division cycle 37 like 1 [Source:HGNC Symbol;Acc:HGNC:17179]
	ENSG00000187134	0.762	0.113	0.113	AKR1C1	aldo-keto reductase family 1 member C1 [Source:HGNC Symbol;Acc:HGNC:384]
	ENSG00000168924	0.528	-0.109	0.109	LETM1	leucine zipper and EF-hand containing transmembrane protein 1 [Source:HGNC Symbol;Acc:HGNC:6556]
	ENSG00000123612	1.305	0.107	0.107	ACVR1C	activin A receptor type 1C [Source:HGNC Symbol;Acc:HGNC:18123]
	ENSG00000163931	2.075	0.107	0.107	TKT	transketolase [Source:HGNC Symbol;Acc:HGNC:11834]
	ENSG00000147526	0.449	-0.105	0.105	TACC1	transforming acidic coiled-coil containing protein 1 [Source:HGNC Symbol;Acc:HGNC:11522]
	ENSG00000104980	1.354	-0.104	0.104	TIMM44	translocase of inner mitochondrial membrane 44 [Source:HGNC Symbol;Acc:HGNC:17316]
	ENSG00000145012	1.278	0.104	0.104	LPP	LIM domain containing preferred translocation partner in lipoma [Source:HGNC Symbol;Acc:HGNC:6679]
	ENSG00000172840	1.168	-0.103	0.103	PDP2	pyruvate dehyrogenase phosphatase catalytic subunit 2 [Source:HGNC Symbol;Acc:HGNC:30263]
	ENSG00000103064	1.709	0.102	0.102	SLC7A6	solute carrier family 7 member 6 [Source:HGNC Symbol;Acc:HGNC:11064]
	ENSG00000132970	0.317	-0.101	0.101	WASF3	WAS protein family member 3 [Source:HGNC Symbol;Acc:HGNC:12734]
	ENSG00000111666	0.014	-0.096	0.096	CHPT1	choline phosphotransferase 1 [Source:HGNC Symbol;Acc:HGNC:17852]
	ENSG00000117682	0.98	-0.094	0.094	DHDDS	dehydrodolichyl diphosphate synthase subunit [Source:HGNC Symbol;Acc:HGNC:20603]
	ENSG00000165029	1.57	0.093	0.093	ABCA1	ATP binding cassette subfamily A member 1 [Source:HGNC Symbol;Acc:HGNC:29]
	ENSG00000095637	1.33	-0.091	0.091	SORBS1	sorbin and SH3 domain containing 1 [Source:HGNC Symbol;Acc:HGNC:14565]
	ENSG00000134030	0.251	-0.088	0.088	CTIF	cap binding complex dependent translation initiation factor [Source:HGNC Symbol;Acc:HGNC:23925]
	ENSG00000113163	0.204	-0.087	0.087	COL4A3BP	collagen type IV alpha 3 binding protein [Source:HGNC Symbol;Acc:HGNC:2205]
	ENSG00000006756	1.141	0.084	0.084	ARSD	arylsulfatase D [Source:HGNC Symbol;Acc:HGNC:717]
	ENSG00000163884	0.225	-0.082	0.082	KLF15	Kruppel like factor 15 [Source:HGNC Symbol;Acc:HGNC:14536]
	ENSG00000167291	1.073	0.082	0.082	TBC1D16	TBC1 domain family member 16 [Source:HGNC Symbol;Acc:HGNC:28356]
	ENSG00000188613	0.159	0.081	0.081	NANOS1	nanos C2HC-type zinc finger 1 [Source:HGNC Symbol;Acc:HGNC:23044]
	ENSG00000124615	0.096	-0.08	0.08	MOCS1	molybdenum cofactor synthesis 1 [Source:HGNC Symbol;Acc:HGNC:7190]
	ENSG00000169692	0.277	-0.08	0.08	AGPAT2	1-acylglycerol-3-phosphate O-acyltransferase 2 [Source:HGNC Symbol;Acc:HGNC:325]
	ENSG00000147872	0.146	-0.079	0.079	PLIN2	perilipin 2 [Source:HGNC Symbol;Acc:HGNC:248]
	ENSG00000075711	0.412	-0.077	0.077	DLG1	discs large MAGUK scaffold protein 1 [Source:HGNC Symbol;Acc:HGNC:2900]
	ENSG00000152583	0.512	-0.077	0.077	SPARCL1	SPARC like 1 [Source:HGNC Symbol;Acc:HGNC:11220]
	ENSG00000106070	0.587	-0.073	0.073	GRB10	growth factor receptor bound protein 10 [Source:HGNC Symbol;Acc:HGNC:4564]
	ENSG00000184384	1.188	0.073	0.073	MAML2	mastermind like transcriptional coactivator 2 [Source:HGNC Symbol;Acc:HGNC:16259]
	ENSG00000111961	1.477	0.071	0.071	SASH1	SAM and SH3 domain containing 1 [Source:HGNC Symbol;Acc:HGNC:19182]
	ENSG00000133687	0.077	-0.071	0.071	TMTC1	transmembrane and tetratricopeptide repeat containing 1 [Source:HGNC Symbol;Acc:HGNC:24099]
	ENSG00000136870	0.42	-0.071	0.071	ZNF189	zinc finger protein 189 [Source:HGNC Symbol;Acc:HGNC:12980]
	ENSG00000158292	0.052	-0.071	0.071	GPR153	G protein-coupled receptor 153 [Source:HGNC Symbol;Acc:HGNC:23618]
	ENSG00000185950	0.091	-0.07	0.07	IRS2	insulin receptor substrate 2 [Source:HGNC Symbol;Acc:HGNC:6126]
	ENSG00000134243	0.023	-0.069	0.069	SORT1	sortilin 1 [Source:HGNC Symbol;Acc:HGNC:11186]
	ENSG00000152133	0.193	-0.069	0.069	GPATCH11	G-patch domain containing 11 [Source:HGNC Symbol;Acc:HGNC:26768]
	ENSG00000163932	1.569	0.069	0.069	PRKCD	protein kinase C delta [Source:HGNC Symbol;Acc:HGNC:9399]
	ENSG00000145390	0.087	-0.068	0.068	USP53	ubiquitin specific peptidase 53 [Source:HGNC Symbol;Acc:HGNC:29255]
	ENSG00000042445	0.669	-0.067	0.067	RETSAT	retinol saturase [Source:HGNC Symbol;Acc:HGNC:25991]
	ENSG00000127948	0.206	-0.067	0.067	POR	cytochrome p450 oxidoreductase [Source:HGNC Symbol;Acc:HGNC:9208]
	ENSG00000186350	0.036	-0.067	0.067	RXRA	retinoid X receptor alpha [Source:HGNC Symbol;Acc:HGNC:10477]
	ENSG00000099875	0.16	-0.066	0.066	MKNK2	MAP kinase interacting serine/threonine kinase 2 [Source:HGNC Symbol;Acc:HGNC:7111]
	ENSG00000115226	0.587	0.066	0.066	FNDC4	fibronectin type III domain containing 4 [Source:HGNC Symbol;Acc:HGNC:20239]
	ENSG00000144724	0.279	-0.066	0.066	PTPRG	protein tyrosine phosphatase, receptor type G [Source:HGNC Symbol;Acc:HGNC:9671]
	ENSG00000168792	0.316	-0.064	0.064	ABHD15	abhydrolase domain containing 15 [Source:HGNC Symbol;Acc:HGNC:26971]
	ENSG00000069702	1.38	0.063	0.063	TGFBR3	transforming growth factor beta receptor 3 [Source:HGNC Symbol;Acc:HGNC:11774]
	ENSG00000104765	1.485	0.063	0.063	BNIP3L	BCL2 interacting protein 3 like [Source:HGNC Symbol;Acc:HGNC:1085]
	ENSG00000171612	0.397	-0.062	0.062	SLC25A33	solute carrier family 25 member 33 [Source:HGNC Symbol;Acc:HGNC:29681]
	ENSG00000088387	0.272	-0.061	0.061	DOCK9	dedicator of cytokinesis 9 [Source:HGNC Symbol;Acc:HGNC:14132]
	ENSG00000126561	1.478	0.061	0.061	STAT5A	signal transducer and activator of transcription 5A [Source:HGNC Symbol;Acc:HGNC:11366]
	ENSG00000136044	1.013	0.061	0.061	APPL2	adaptor protein, phosphotyrosine interacting with PH domain and leucine zipper 2 [Source:HGNC Symbol;Acc:HGNC:18242]
	ENSG00000134324	0.269	-0.059	0.059	LPIN1	lipin 1 [Source:HGNC Symbol;Acc:HGNC:13345]
	ENSG00000147383	0.346	-0.058	0.058	NSDHL	NAD(P) dependent steroid dehydrogenase-like [Source:HGNC Symbol;Acc:HGNC:13398]
	ENSG00000135821	0.503	-0.055	0.055	GLUL	glutamate-ammonia ligase [Source:HGNC Symbol;Acc:HGNC:4341]
	ENSG00000134463	1.097	0.054	0.054	ECHDC3	enoyl-CoA hydratase domain containing 3 [Source:HGNC Symbol;Acc:HGNC:23489]
	ENSG00000137824	0.959	0.053	0.053	RMDN3	regulator of microtubule dynamics 3 [Source:HGNC Symbol;Acc:HGNC:25550]
	ENSG00000124151	0.08	-0.052	0.052	NCOA3	nuclear receptor coactivator 3 [Source:HGNC Symbol;Acc:HGNC:7670]
	ENSG00000171862	1.478	0.052	0.052	PTEN	phosphatase and tensin homolog [Source:HGNC Symbol;Acc:HGNC:9588]
	ENSG00000146648	1.155	0.049	0.049	EGFR	epidermal growth factor receptor [Source:HGNC Symbol;Acc:HGNC:3236]
	ENSG00000108551	0.962	0.047	0.047	RASD1	ras related dexamethasone induced 1 [Source:HGNC Symbol;Acc:HGNC:15828]
	ENSG00000117479	0.036	-0.045	0.045	SLC19A2	solute carrier family 19 member 2 [Source:HGNC Symbol;Acc:HGNC:10938]
	ENSG00000150347	1.282	0.045	0.045	ARID5B	AT-rich interaction domain 5B [Source:HGNC Symbol;Acc:HGNC:17362]
	ENSG00000090376	0.87	-0.043	0.043	IRAK3	interleukin 1 receptor associated kinase 3 [Source:HGNC Symbol;Acc:HGNC:17020]
	ENSG00000115295	0.215	-0.042	0.042	CLIP4	CAP-Gly domain containing linker protein family member 4 [Source:HGNC Symbol;Acc:HGNC:26108]
	ENSG00000189221	0.161	-0.042	0.042	MAOA	monoamine oxidase A [Source:HGNC Symbol;Acc:HGNC:6833]
	ENSG00000043093	0.345	-0.041	0.041	DCUN1D1	defective in cullin neddylation 1 domain containing 1 [Source:HGNC Symbol;Acc:HGNC:18184]
	ENSG00000145675	0.203	-0.041	0.041	PIK3R1	phosphoinositide-3-kinase regulatory subunit 1 [Source:HGNC Symbol;Acc:HGNC:8979]
	ENSG00000111885	1.421	0.04	0.04	MAN1A1	mannosidase alpha class 1A member 1 [Source:HGNC Symbol;Acc:HGNC:6821]
	ENSG00000198648	0.19	-0.04	0.04	STK39	serine/threonine kinase 39 [Source:HGNC Symbol;Acc:HGNC:17717]
	ENSG00000136867	0.245	-0.038	0.038	SLC31A2	solute carrier family 31 member 2 [Source:HGNC Symbol;Acc:HGNC:11017]
	ENSG00000144891	1.533	0.038	0.038	AGTR1	angiotensin II receptor type 1 [Source:HGNC Symbol;Acc:HGNC:336]
	ENSG00000156735	0.68	-0.038	0.038	BAG4	BCL2 associated athanogene 4 [Source:HGNC Symbol;Acc:HGNC:940]
	ENSG00000158186	0.428	-0.038	0.038	MRAS	muscle RAS oncogene homolog [Source:HGNC Symbol;Acc:HGNC:7227]
	ENSG00000138356	1.03	0.036	0.036	AOX1	aldehyde oxidase 1 [Source:HGNC Symbol;Acc:HGNC:553]
	ENSG00000163590	0.822	0.036	0.036	PPM1L	protein phosphatase, Mg2+/Mn2+ dependent 1L [Source:HGNC Symbol;Acc:HGNC:16381]
	ENSG00000169738	0.072	-0.036	0.036	DCXR	dicarbonyl and L-xylulose reductase [Source:HGNC Symbol;Acc:HGNC:18985]
	ENSG00000173546	1.058	0.035	0.035	CSPG4	chondroitin sulfate proteoglycan 4 [Source:HGNC Symbol;Acc:HGNC:2466]
	ENSG00000178605	0.312	-0.035	0.035	GTPBP6	GTP binding protein 6 (putative) [Source:HGNC Symbol;Acc:HGNC:30189]
	ENSG00000142733	1.046	0.034	0.034	MAP3K6	mitogen-activated protein kinase kinase kinase 6 [Source:HGNC Symbol;Acc:HGNC:6858]
	ENSG00000198189	1.333	0.032	0.032	HSD17B11	hydroxysteroid 17-beta dehydrogenase 11 [Source:HGNC Symbol;Acc:HGNC:22960]
	ENSG00000153207	0.149	-0.031	0.031	AHCTF1	AT-hook containing transcription factor 1 [Source:HGNC Symbol;Acc:HGNC:24618]
	ENSG00000128309	0.192	-0.029	0.029	MPST	mercaptopyruvate sulfurtransferase [Source:HGNC Symbol;Acc:HGNC:7223]
	ENSG00000136160	1.053	0.026	0.026	EDNRB	endothelin receptor type B [Source:HGNC Symbol;Acc:HGNC:3180]
	ENSG00000176171	0.434	-0.026	0.026	BNIP3	BCL2 interacting protein 3 [Source:HGNC Symbol;Acc:HGNC:1084]
	ENSG00000168890	0.325	0.025	0.025	TMEM150A	transmembrane protein 150A [Source:HGNC Symbol;Acc:HGNC:24677]
	ENSG00000135837	0.252	0.024	0.024	CEP350	centrosomal protein 350 [Source:HGNC Symbol;Acc:HGNC:24238]
	ENSG00000160209	0.51	-0.024	0.024	PDXK	pyridoxal kinase [Source:HGNC Symbol;Acc:HGNC:8819]
	ENSG00000183048	0.161	-0.024	0.024	SLC25A10	solute carrier family 25 member 10 [Source:HGNC Symbol;Acc:HGNC:10980]
	ENSG00000117592	0.301	-0.022	0.022	PRDX6	peroxiredoxin 6 [Source:HGNC Symbol;Acc:HGNC:16753]
	ENSG00000168209	1.124	0.021	0.021	DDIT4	DNA damage inducible transcript 4 [Source:HGNC Symbol;Acc:HGNC:24944]
	ENSG00000049239	0.641	0.019	0.019	H6PD	hexose-6-phosphate dehydrogenase/glucose 1-dehydrogenase [Source:HGNC Symbol;Acc:HGNC:4795]
	ENSG00000122756	0.64	0.019	0.019	CNTFR	ciliary neurotrophic factor receptor [Source:HGNC Symbol;Acc:HGNC:2170]
	ENSG00000184602	0.11	-0.018	0.018	SNN	stannin [Source:HGNC Symbol;Acc:HGNC:11149]
	ENSG00000103150	0.698	-0.017	0.017	MLYCD	malonyl-CoA decarboxylase [Source:HGNC Symbol;Acc:HGNC:7150]
	ENSG00000150907	1.186	0.016	0.016	FOXO1	forkhead box O1 [Source:HGNC Symbol;Acc:HGNC:3819]
	ENSG00000117020	0.991	0.013	0.013	AKT3	AKT serine/threonine kinase 3 [Source:HGNC Symbol;Acc:HGNC:393]
	ENSG00000133027	0.302	-0.012	0.012	PEMT	phosphatidylethanolamine N-methyltransferase [Source:HGNC Symbol;Acc:HGNC:8830]
	ENSG00000206527	0.695	0.012	0.012	HACD2	3-hydroxyacyl-CoA dehydratase 2 [Source:HGNC Symbol;Acc:HGNC:9640]
	ENSG00000166272	0.718	-0.011	0.011	WBP1L	WW domain binding protein 1 like [Source:HGNC Symbol;Acc:HGNC:23510]
	ENSG00000095203	0.089	0.008	0.008	EPB41L4B	erythrocyte membrane protein band 4.1 like 4B [Source:HGNC Symbol;Acc:HGNC:19818]
	ENSG00000163995	1.01	-0.008	0.008	ABLIM2	actin binding LIM protein family member 2 [Source:HGNC Symbol;Acc:HGNC:19195]
	ENSG00000174669	0.666	-0.008	0.008	SLC29A2	solute carrier family 29 member 2 [Source:HGNC Symbol;Acc:HGNC:11004]
	SEX	0.225	-0.008	0.008
	ENSG00000004799	0.95	-0.007	0.007	PDK4	pyruvate dehydrogenase kinase 4 [Source:HGNC Symbol;Acc:HGNC:8812]
	ENSG00000081320	1.192	0.007	0.007	STK17B	serine/threonine kinase 17b [Source:HGNC Symbol;Acc:HGNC:11396]
	ENSG00000092445	0.245	-0.006	0.006	TYRO3	TYRO3 protein tyrosine kinase [Source:HGNC Symbol;Acc:HGNC:12446]
	ENSG00000241878	0.587	-0.006	0.006	PISD	phosphatidylserine decarboxylase [Source:HGNC Symbol;Acc:HGNC:8999]
	ENSG00000151491	1.12	0.005	0.005	EPS8	epidermal growth factor receptor pathway substrate 8 [Source:HGNC Symbol;Acc:HGNC:3420]
	ENSG00000172216	1.216	0.005	0.005	CEBPB	CCAAT enhancer binding protein beta [Source:HGNC Symbol;Acc:HGNC:1834]
	ENSG00000076555	0.533	0.004	0.004	ACACB	acetyl-CoA carboxylase beta [Source:HGNC Symbol;Acc:HGNC:85]
	ENSG00000118689	0.988	-0.004	0.004	FOXO3	forkhead box O3 [Source:HGNC Symbol;Acc:HGNC:3821]
	ENSG00000173918	0.429	0.001	0.001	C1QTNF1	C1q and TNF related 1 [Source:HGNC Symbol;Acc:HGNC:14324]
	ENSG00000182704	0.69	-0.001	0.001	TSKU	tsukushi, small leucine rich proteoglycan [Source:HGNC Symbol;Acc:HGNC:28850]
